# Supplementary material for: Electronic Structure and Redox of the Antidepressants Venlafaxine and Desvenlafaxine
Source: ACS Omega. 2025 Nov 25;10(48):59290–9. doi: 10.1021/acsomega.5c08632 (PMC12771420; doi:10.1021/acsomega.5c08632)
Supplement: Supplementary file 2 [file ao5c08632_si_002.xlsx]

## Sheet: Planilha1
Adsorption VEN		Adsorption DES		CV DES										CV VEN										Concentration DES															Concentration VEN
1	2	1	2	25 mV.s-1		50 mV.s-1		100 mV.s-1		200 mV.s-1		500 mV.s-1		25 mV.s-1		50 mV.s-1		100 mV.s-1		200 mV.s-1		500 mV.s-1		25 μl (1)	25 μl (2)	25 μl (3)	50 μl (1)	50 μl (2)	50 μl (3)	75 μl (1)	75 μl (2)	75 μl (3)	100 μl (1)	100 μl (2)	100 μl (3)	125 μl (1)	125 μl (2)	125 μl (3)	25 μl (1)	25 μl (2)	25 μl (3)	50 μl (1)	50 μl (2)	50 μl (3)	75 μl (1)	75 μl (2)	75 μl (3)	100 μl (1)	100 μl (2)
0;-3.82995605468725E-11	0;-2.53295898437518E-11	0;2.13623046875022E-11	0;5.95092773437473E-11	0.408935546875	2.55767822265625E-05	0.408935546875	3.302001953125E-07	0.408935546875	2.13409423828125E-06	0.408935546875	3.99139404296875E-06	0.408935546875	5.34942626953125E-06	0.408935546875	5.645751953125E-07	0.408935546875	4.82177734375E-07	0.408935546875	3.35418701171875E-06	0.408935546875	4.901123046875E-06	0.009002685546875	1.47705078125E-08	0.399932861328125;-5.88485717773436E-08	0.399932861328125;1.37329101562489E-09	0.399932861328125;-1.22070312499953E-09	0.399932861328125;3.82995605468752E-09	0.399932861328125;2.89916992187493E-09	0.399932861328125;1.29699707031253E-09	0.399932861328125;-4.86526489257813E-07	0.399932861328125;7.55310058593754E-09	0.399932861328125;-1.80969238281251E-08	0.399932861328125;6.97326660156249E-09	0.399932861328125;6.97326660156249E-09	0.399932861328125;6.97326660156249E-09	0.399932861328125;7.36999511718746E-09	0.399932861328125;3.12805175781256E-09	0.399932861328125;5.78308105468746E-09	0.399932861328125;2.96783447265625E-09	0.399932861328125;-5.0811767578125E-09	0.399932861328125;-5.91888427734376E-08	0.399932861328125;1.58233642578125E-08	0.399932861328125;1.58233642578125E-08	0.399932861328125;1.58233642578125E-08	0.399932861328125;1.4083862304687E-09	0.399932861328125;5.80596923828123E-09	0.399932861328125;4.08935546874996E-09	0.399932861328125;-8.11767578124944E-10	0.399932861328125;-8.11767578124944E-10
0.005035400390625;1.2331782369514E-10	0.005035400390625;1.02472941080727E-10	0.005035400390625;7.52766927003821E-11	0.005035400390625;7.70568847656306E-11	0.417938232421875	1.7010498046875E-05	0.417938232421875	-1.36718750000001E-08	0.417938232421875	1.56829833984375E-06	0.417938232421875	2.9547119140625E-06	0.417938232421875	4.11865234375E-06	0.417938232421875	4.1448974609375E-07	0.417938232421875	2.59490966796875E-07	0.417938232421875	2.58026123046875E-06	0.417938232421875	3.73809814453125E-06	0.01800537109375	3.7689208984375E-07	0.40496826171875;5.61470985412597E-08	0.40496826171875;3.58581542968749E-09	0.40496826171875;-5.67626953125059E-09	0.40496826171875;2.14385986328106E-09	0.40496826171875;2.51770019531205E-09	0.40496826171875;4.50897216796881E-09	0.40496826171875;4.55460288307883E-07	0.40496826171875;9.46044921874993E-10	0.40496826171875;2.00088500976561E-08	0.40496826171875;-4.35638427734377E-09	0.40496826171875;-4.35638427734377E-09	0.40496826171875;-4.35638427734377E-09	0.40496826171875;-1.12152099609371E-09	0.40496826171875;1.2130737304688E-09	0.40496826171875;1.54876708984371E-09	0.40496826171875;-8.58306884765636E-10	0.40496826171875;1.29776000976563E-08	0.40496826171875;5.27610778808591E-08	0.40496826171875;-1.43966674804687E-08	0.40496826171875;-1.43966674804687E-08	0.40496826171875;-1.43966674804687E-08	0.40496826171875;4.15573120117194E-09	0.40496826171875;-1.6670227050782E-09	0.40496826171875;4.95910644531322E-10	0.40496826171875;1.57318115234378E-09	0.40496826171875;1.57318115234378E-09
0.01007080078125;2.61436672780904E-10	0.01007080078125;1.07899983723949E-10	0.01007080078125;1.32242838382625E-11	0.01007080078125;3.66210937500009E-11	0.42694091796875	1.25335693359375E-05	0.42694091796875	-1.65985107421875E-07	0.42694091796875	1.27105712890625E-06	0.42694091796875	2.39776611328125E-06	0.42694091796875	3.4576416015625E-06	0.42694091796875	3.40789794921875E-07	0.42694091796875	1.60125732421875E-07	0.42694091796875	2.15911865234375E-06	0.42694091796875	3.0853271484375E-06	0.027008056640625	6.4239501953125E-07	0.410003662109375;5.12178421020507E-08	0.410003662109375;2.44140625000011E-09	0.410003662109375;2.00805664062481E-08	0.410003662109375;3.05175781248188E-11	0.410003662109375;3.05175781249966E-09	0.410003662109375;1.8920898437502E-09	0.410003662109375;4.15940718217328E-07	0.410003662109375;-2.59399414062442E-10	0.410003662109375;1.84722900390622E-08	0.410003662109375;2.22473144531251E-08	0.410003662109375;2.22473144531251E-08	0.410003662109375;2.22473144531251E-08	0.410003662109375;1.86157226562517E-09	0.410003662109375;1.28173828125001E-09	0.410003662109375;-1.61743164062503E-09	0.410003662109375;3.35693359375018E-10	0.410003662109375;1.46484375000009E-09	0.410003662109375;3.36990356445306E-08	0.410003662109375;2.10571289062488E-09	0.410003662109375;2.10571289062488E-09	0.410003662109375;2.10571289062488E-09	0.410003662109375;1.14440917968748E-09	0.410003662109375;1.373291015625E-09	0.410003662109375;-6.2561035156249E-10	0.410003662109375;-2.89916992187472E-10	0.410003662109375;-2.89916992187472E-10
0.015106201171875;3.98640020011044E-10	0.015106201171875;1.9084167480467E-10	0.015106201171875;1.25122070288996E-10	0.015106201171875;9.07897944469246E-11	0.435943603515625	1.02691650390625E-05	0.435943603515625	-2.37396240234375E-07	0.435943603515625	1.1370849609375E-06	0.435943603515625	2.05230712890625E-06	0.435943603515625	3.03436279296875E-06	0.435943603515625	2.9742431640625E-07	0.435943603515625	1.07177734375E-07	0.435943603515625	1.922607421875E-06	0.435943603515625	2.713623046875E-06	0.0360107421875	8.41064453125E-07	0.4150390625;4.23518180847166E-08	0.4150390625;-4.76837158203072E-10	0.4150390625;2.56958007812486E-08	0.4150390625;2.5062561035157E-09	0.4150390625;-3.05175781250009E-09	0.4150390625;2.69571940104175E-09	0.4150390625;3.99461919611149E-07	0.4150390625;6.26373291015627E-09	0.4150390625;6.71234130859322E-09	0.4150390625;6.8283081054688E-09	0.4150390625;6.8283081054688E-09	0.4150390625;6.8283081054688E-09	0.4150390625;4.7302246093755E-10	0.4150390625;-3.20434570312503E-10	0.4150390625;3.79943847656249E-09	0.4150390625;1.83105468749971E-10	0.4150390625;3.78417968750008E-09	0.4150390625;2.65693664550775E-08	0.4150390625;-1.3198852539063E-09	0.4150390625;-1.3198852539063E-09	0.4150390625;-1.3198852539063E-09	0.4150390625;-1.90734863281229E-10	0.4150390625;-1.22070312499995E-09	0.4150390625;2.17437744140525E-10	0.4150390625;-6.2561035156249E-10	0.4150390625;-6.2561035156249E-10
0.0201416015625;5.55069441459926E-10	0.0201416015625;2.36551920572894E-10	0.0201416015625;2.09554036427224E-10	0.0201416015625;2.15148924831348E-10	0.4449462890625	9.356689453125E-06	0.4449462890625	-2.513427734375E-07	0.4449462890625	1.02142333984375E-06	0.4449462890625	1.81854248046875E-06	0.4449462890625	2.75634765625E-06	0.4449462890625	2.7099609375E-07	0.4449462890625	9.0728759765625E-08	0.4449462890625	1.76422119140625E-06	0.4449462890625	2.54791259765625E-06	0.045013427734375	1.009521484375E-06	0.420074462890625;3.74530792236326E-08	0.420074462890625;2.40325927734382E-09	0.420074462890625;2.21557617187484E-08	0.420074462890625;3.39508056640626E-09	0.420074462890625;-1.83105468750056E-09	0.420074462890625;1.32039388020835E-08	0.420074462890625;3.61529263583095E-07	0.420074462890625;9.15527343749963E-10	0.420074462890625;4.04663085937447E-09	0.420074462890625;6.2561035156249E-10	0.420074462890625;6.2561035156249E-10	0.420074462890625;6.2561035156249E-10	0.420074462890625;4.27246093750216E-10	0.420074462890625;3.93676757812491E-09	0.420074462890625;3.75366210937505E-09	0.420074462890625;3.05175781249882E-10	0.420074462890625;3.93676757812502E-09	0.420074462890625;3.3325195312499E-08	0.420074462890625;1.69372558593729E-09	0.420074462890625;1.69372558593729E-09	0.420074462890625;1.69372558593729E-09	0.420074462890625;1.06811523437501E-09	0.420074462890625;6.40869140625112E-10	0.420074462890625;1.09100341796868E-09	0.420074462890625;-7.78198242187643E-10	0.420074462890625;-7.78198242187643E-10
0.025177001953125;7.01122924021525E-10	0.025177001953125;3.26817830403614E-10	0.025177001953125;2.45157877565974E-10	0.025177001953125;3.1509399273338E-10	0.453948974609375	9.02099609375E-06	0.453948974609375	-2.4334716796875E-07	0.453948974609375	9.3170166015625E-07	0.453948974609375	1.6583251953125E-06	0.453948974609375	2.53814697265625E-06	0.453948974609375	2.55157470703125E-07	0.453948974609375	8.31298828125E-08	0.453948974609375	1.6290283203125E-06	0.453948974609375	2.34100341796875E-06	0.05401611328125	1.13555908203125E-06	0.42510986328125;3.14862251281734E-08	0.42510986328125;4.67300415039053E-09	0.42510986328125;1.61743164062475E-08	0.42510986328125;1.90353393554719E-09	0.42510986328125;7.0190429687494E-09	0.42510986328125;5.76782226562526E-09	0.42510986328125;3.55670582164415E-07	0.42510986328125;-1.20162963867181E-09	0.42510986328125;2.63214111328071E-09	0.42510986328125;2.61306762695312E-08	0.42510986328125;2.61306762695312E-08	0.42510986328125;2.61306762695312E-08	0.42510986328125;2.51770019531502E-10	0.42510986328125;-3.04412841796883E-09	0.42510986328125;3.86047363281266E-09	0.42510986328125;-6.67572021484407E-10	0.42510986328125;-1.6937255859375E-09	0.42510986328125;2.11540222167962E-08	0.42510986328125;1.01470947265599E-09	0.42510986328125;1.01470947265599E-09	0.42510986328125;1.01470947265599E-09	0.42510986328125;-1.29318237304679E-09	0.42510986328125;-2.33459472656251E-09	0.42510986328125;9.5748901367188E-10	0.42510986328125;-2.12860107421876E-09	0.42510986328125;-2.12860107421876E-09
0.03021240234375;8.91426894864373E-10	0.03021240234375;3.79852294921837E-10	0.03021240234375;2.80761718704724E-10	0.03021240234375;4.82177732510411E-10	0.46295166015625	9.2010498046875E-06	0.46295166015625	-2.169189453125E-07	0.46295166015625	8.5540771484375E-07	0.46295166015625	1.55181884765625E-06	0.46295166015625	2.39227294921875E-06	0.46295166015625	2.46246337890625E-07	0.46295166015625	9.3841552734375E-08	0.46295166015625	1.52618408203125E-06	0.46295166015625	2.213134765625E-06	0.063018798828125	1.24481201171875E-06	0.430145263671875;2.64043807983392E-08	0.430145263671875;2.51770019531248E-09	0.430145263671875;2.94189453124972E-08	0.430145263671875;1.72424316406274E-09	0.430145263671875;9.46044921874676E-10	0.430145263671875;6.38834635416706E-09	0.430145263671875;3.32691539417611E-07	0.430145263671875;4.89044189453138E-09	0.430145263671875;6.10046386718674E-09	0.430145263671875;-5.7983398437505E-10	0.430145263671875;-5.7983398437505E-10	0.430145263671875;-5.7983398437505E-10	0.430145263671875;9.3078613281269E-10	0.430145263671875;-2.59399414062548E-10	0.430145263671875;1.31225585937525E-09	0.430145263671875;-1.09100341796889E-09	0.430145263671875;-1.28173828125001E-09	0.430145263671875;1.6477966308593E-08	0.430145263671875;-1.00708007812527E-09	0.430145263671875;-1.00708007812527E-09	0.430145263671875;-1.00708007812527E-09	0.430145263671875;1.29699707031168E-10	0.430145263671875;-1.83105468749993E-09	0.430145263671875;-6.10351562500081E-10	0.430145263671875;-1.83105468750003E-09	0.430145263671875;-1.83105468750003E-09
0.035247802734375;1.00574214549346E-09	0.035247802734375;3.9626566569006E-10	0.035247802734375;3.1331380203163E-10	0.035247802734375;5.39398191063207E-10	0.471954345703125	9.796142578125E-06	0.471954345703125	-1.767578125E-07	0.471954345703125	8.0841064453125E-07	0.471954345703125	1.4605712890625E-06	0.471954345703125	2.26806640625E-06	0.471954345703125	2.49359130859375E-07	0.471954345703125	1.13433837890625E-07	0.471954345703125	1.44195556640625E-06	0.471954345703125	2.110595703125E-06	0.072021484375	1.339111328125E-06	0.4351806640625;2.08037376403804E-08	0.4351806640625;-2.02178955078137E-09	0.4351806640625;2.25219726562488E-08	0.4351806640625;-4.04357910156231E-10	0.4351806640625;3.05175781249458E-10	0.4351806640625;8.53474934895868E-09	0.4351806640625;3.17708102139556E-07	0.4351806640625;3.20053100585951E-09	0.4351806640625;4.16717529296809E-09	0.4351806640625;2.77709960937492E-09	0.4351806640625;2.77709960937492E-09	0.4351806640625;2.77709960937492E-09	0.4351806640625;-9.68933105468554E-10	0.4351806640625;1.60980224609377E-09	0.4351806640625;-1.02996826171851E-09	0.4351806640625;7.43865966796772E-10	0.4351806640625;2.05993652343755E-09	0.4351806640625;1.52290344238273E-08	0.4351806640625;1.46484374999977E-09	0.4351806640625;1.46484374999977E-09	0.4351806640625;1.46484374999977E-09	0.4351806640625;2.01034545898437E-09	0.4351806640625;-5.18798828124884E-10	0.4351806640625;8.01086425780992E-11	0.4351806640625;-1.15203857421874E-09	0.4351806640625;-1.15203857421874E-09
0.040283203125;1.19421511096629E-09	0.040283203125;4.14815266927029E-10	0.040283203125;4.03849283796043E-10	0.040283203125;6.08825680866004E-10	0.48095703125	1.0400390625E-05	0.48095703125	-1.2774658203125E-07	0.48095703125	7.9071044921875E-07	0.48095703125	1.39251708984375E-06	0.48095703125	2.17529296875E-06	0.48095703125	2.44293212890625E-07	0.48095703125	1.45721435546875E-07	0.48095703125	1.38916015625E-06	0.48095703125	2.02667236328125E-06	0.081024169921875	1.41876220703125E-06	0.440216064453125;1.65153503417964E-08	0.440216064453125;-5.03540039062495E-09	0.440216064453125;1.2573242187499E-08	0.440216064453125;1.52587890625004E-09	0.440216064453125;-1.22070312500037E-09	0.440216064453125;4.2351647362715E-22	0.440216064453125;2.94362848455252E-07	0.440216064453125;5.95092773437672E-10	0.440216064453125;-2.25219726562581E-09	0.440216064453125;-8.23974609375083E-10	0.440216064453125;-8.23974609375083E-10	0.440216064453125;-8.23974609375083E-10	0.440216064453125;-1.03759765624977E-09	0.440216064453125;-2.53295898437499E-09	0.440216064453125;-7.78198242187325E-10	0.440216064453125;-1.14440917968769E-09	0.440216064453125;-4.88281249999959E-10	0.440216064453125;5.67016601562415E-09	0.440216064453125;9.76562499999812E-10	0.440216064453125;9.76562499999812E-10	0.440216064453125;9.76562499999812E-10	0.440216064453125;-2.15148925781253E-09	0.440216064453125;-2.07519531249996E-09	0.440216064453125;9.2315673828122E-10	0.440216064453125;-2.4261474609376E-09	0.440216064453125;-2.4261474609376E-09
0.045318603515625;1.30242690626409E-09	0.045318603515625;4.66934204101508E-10	0.045318603515625;5.0659179681124E-10	0.045318603515625;7.27081295702094E-10	0.489959716796875	1.1419677734375E-05	0.489959716796875	-6.707763671875E-08	0.489959716796875	7.647705078125E-07	0.489959716796875	1.34521484375E-06	0.489959716796875	2.1142578125E-06	0.489959716796875	2.50579833984375E-07	0.489959716796875	1.6217041015625E-07	0.489959716796875	1.35162353515625E-06	0.489959716796875	1.9818115234375E-06	0.09002685546875	1.48681640625E-06	0.44525146484375;1.49125099182125E-08	0.44525146484375;4.3334960937501E-09	0.44525146484375;-7.14111328125037E-09	0.44525146484375;-7.93457031250158E-10	0.44525146484375;-2.93731689453186E-09	0.44525146484375;-1.22070312499699E-10	0.44525146484375;2.74344010786573E-07	0.44525146484375;-5.33676147460921E-09	0.44525146484375;1.08901977539056E-08	0.44525146484375;-2.89916992187493E-09	0.44525146484375;-2.89916992187493E-09	0.44525146484375;-2.89916992187493E-09	0.44525146484375;-9.30786132812266E-10	0.44525146484375;1.91268920898442E-09	0.44525146484375;-1.83105468749982E-09	0.44525146484375;-7.24792480468945E-10	0.44525146484375;-1.68991088867177E-09	0.44525146484375;-3.02886962891076E-10	0.44525146484375;-3.59344482421896E-09	0.44525146484375;-3.59344482421896E-09	0.44525146484375;-3.59344482421896E-09	0.44525146484375;-1.1749267578124E-09	0.44525146484375;-2.4414062499999E-09	0.44525146484375;5.36727905273434E-09	0.44525146484375;-3.63922119140618E-09	0.44525146484375;-3.63922119140618E-09
0.05035400390625;1.3746279593744E-09	0.05035400390625;4.54966227213483E-10	0.05035400390625;5.75764973888938E-10	0.05035400390625;7.65991207413192E-10	0.49896240234375	1.26556396484375E-05	0.49896240234375	-4.107666015625E-09	0.49896240234375	7.28759765625E-07	0.49896240234375	1.3037109375E-06	0.49896240234375	2.0587158203125E-06	0.49896240234375	2.58453369140625E-07	0.49896240234375	2.03704833984375E-07	0.49896240234375	1.3409423828125E-06	0.49896240234375	1.94183349609375E-06	0.099029541015625	1.5435791015625E-06	0.450286865234375;1.11429214477538E-08	0.450286865234375;2.6245117187503E-09	0.450286865234375;-1.06811523437488E-08	0.450286865234375;4.57763671874823E-10	0.450286865234375;-1.90734863281314E-09	0.450286865234375;-1.46484374999977E-09	0.450286865234375;2.42209694602268E-07	0.450286865234375;-4.58526611328118E-09	0.450286865234375;3.70788574218697E-09	0.450286865234375;-1.09252929687499E-08	0.450286865234375;-1.09252929687499E-08	0.450286865234375;-1.09252929687499E-08	0.450286865234375;-2.8686523437498E-09	0.450286865234375;-8.34655761718717E-10	0.450286865234375;-1.78527832031238E-09	0.450286865234375;-1.89208984375009E-09	0.450286865234375;-2.40325927734361E-09	0.450286865234375;9.0530395507809E-09	0.450286865234375;-6.88171386718761E-09	0.450286865234375;-6.88171386718761E-09	0.450286865234375;-6.88171386718761E-09	0.450286865234375;1.67846679687562E-10	0.450286865234375;-1.95312499999994E-09	0.450286865234375;-6.54602050781248E-09	0.450286865234375;-4.21142578124987E-09	0.450286865234375;-4.21142578124987E-09
0.055389404296875;1.45537400485091E-09	0.055389404296875;4.73821004231711E-10	0.055389404296875;5.44230143155025E-10	0.055389404296875;8.50677486351838E-10	0.507965087890625	1.40106201171875E-05	0.507965087890625	6.5093994140625E-08	0.507965087890625	7.1258544921875E-07	0.507965087890625	1.27349853515625E-06	0.507965087890625	2.01416015625E-06	0.507965087890625	2.67852783203125E-07	0.507965087890625	2.4139404296875E-07	0.507965087890625	1.31988525390625E-06	0.507965087890625	1.9775390625E-06	0.1080322265625	1.59759521484375E-06	0.455322265625;8.86869430541973E-09	0.455322265625;9.76562500000341E-10	0.455322265625;-1.0414123535155E-08	0.455322265625;-9.1552734375028E-10	0.455322265625;1.25885009765518E-09	0.455322265625;1.77001953125008E-09	0.455322265625;1.95732116699214E-07	0.455322265625;3.97872924804704E-09	0.455322265625;-3.41796875000045E-09	0.455322265625;4.89044189453148E-09	0.455322265625;4.89044189453148E-09	0.455322265625;4.89044189453148E-09	0.455322265625;-2.29644775390601E-09	0.455322265625;-2.19116210937501E-09	0.455322265625;-3.74603271484368E-09	0.455322265625;-9.15527343753033E-11	0.455322265625;6.37054443359589E-10	0.455322265625;3.37600708007822E-09	0.455322265625;5.08880615234355E-09	0.455322265625;5.08880615234355E-09	0.455322265625;5.08880615234355E-09	0.455322265625;-5.63303629557287E-09	0.455322265625;-3.94058227539065E-09	0.455322265625;-1.52587890625153E-11	0.455322265625;-3.58963012695312E-09	0.455322265625;-3.58963012695312E-09
0.0604248046875;1.49217473782744E-09	0.0604248046875;4.88708496093692E-10	0.0604248046875;6.46972656171116E-10	0.0604248046875;9.1094970279048E-10	0.5169677734375	1.55059814453125E-05	0.5169677734375	1.4068603515625E-07	0.5169677734375	7.0556640625E-07	0.5169677734375	1.25396728515625E-06	0.5169677734375	1.9854736328125E-06	0.5169677734375	2.84027099609375E-07	0.5169677734375	2.87017822265625E-07	0.5169677734375	1.336669921875E-06	0.5169677734375	1.91070556640625E-06	0.117034912109375	1.636962890625E-06	0.460357666015625;4.30564880371087E-09	0.460357666015625;-2.01416015624947E-09	0.460357666015625;-1.01470947265646E-08	0.460357666015625;-7.62939453125339E-10	0.460357666015625;-5.95092773437587E-09	0.460357666015625;1.34277343750007E-09	0.460357666015625;1.6152260520241E-07	0.460357666015625;2.13623046875023E-09	0.460357666015625;-9.91821289062857E-10	0.460357666015625;-9.91821289062221E-10	0.460357666015625;-9.91821289062221E-10	0.460357666015625;-9.91821289062221E-10	0.460357666015625;-4.56237792968719E-09	0.460357666015625;-6.79016113281294E-10	0.460357666015625;-4.48608398437504E-09	0.460357666015625;-1.55639648437529E-09	0.460357666015625;1.08337402343774E-09	0.460357666015625;-1.86157226562496E-09	0.460357666015625;2.71606445312465E-09	0.460357666015625;2.71606445312465E-09	0.460357666015625;2.71606445312465E-09	0.460357666015625;-3.07210286458319E-09	0.460357666015625;2.9754638671873E-10	0.460357666015625;-4.40979003906246E-09	0.460357666015625;-2.20489501953123E-09	0.460357666015625;-2.20489501953123E-09
0.065460205078125;1.53019625373607E-09	0.065460205078125;4.41950480143169E-10	0.065460205078125;7.3445638012569E-10	0.065460205078125;9.46807856775087E-10	0.525970458984375	1.70440673828125E-05	0.525970458984375	2.21954345703125E-07	0.525970458984375	6.915283203125E-07	0.525970458984375	1.25091552734375E-06	0.525970458984375	1.97479248046875E-06	0.525970458984375	2.9876708984375E-07	0.525970458984375	3.37249755859375E-07	0.525970458984375	1.3470458984375E-06	0.525970458984375	1.88262939453125E-06	0.12603759765625	1.67877197265625E-06	0.46539306640625;9.93824005126997E-10	0.46539306640625;-6.17980957030809E-10	0.46539306640625;-6.82830810547113E-09	0.46539306640625;-2.21252441406302E-09	0.46539306640625;-2.51770019531332E-09	0.46539306640625;-1.22070312499995E-09	0.46539306640625;1.34484724564981E-07	0.46539306640625;3.10134887695337E-09	0.46539306640625;-1.61743164062556E-09	0.46539306640625;-2.44903564453095E-09	0.46539306640625;-2.44903564453095E-09	0.46539306640625;-2.44903564453095E-09	0.46539306640625;-2.90679931640609E-09	0.46539306640625;-5.17501831054693E-09	0.46539306640625;-1.95312499999994E-09	0.46539306640625;-2.02178955078158E-09	0.46539306640625;-3.93676757812481E-09	0.46539306640625;-9.38987731933596E-09	0.46539306640625;-7.26318359375028E-09	0.46539306640625;-7.26318359375028E-09	0.46539306640625;-7.26318359375028E-09	0.46539306640625;-1.24359130859362E-09	0.46539306640625;-5.30242919921982E-10	0.46539306640625;-2.23922729492179E-09	0.46539306640625;-5.15365600585934E-09	0.46539306640625;-5.15365600585934E-09
0.07049560546875;1.48978759386346E-09	0.07049560546875;4.00685628255147E-10	0.07049560546875;5.90006510330263E-10	0.07049560546875;7.53784174822193E-10	0.53497314453125	1.8670654296875E-05	0.53497314453125	3.0755615234375E-07	0.53497314453125	6.9000244140625E-07	0.53497314453125	1.236572265625E-06	0.53497314453125	1.962890625E-06	0.53497314453125	3.20159912109375E-07	0.53497314453125	3.9044189453125E-07	0.53497314453125	1.39007568359375E-06	0.53497314453125	1.86279296875E-06	0.135040283203125	1.70867919921875E-06	0.470428466796875;2.25963592529325E-09	0.470428466796875;7.85827636718774E-09	0.470428466796875;1.17492675781207E-08	0.470428466796875;-2.13623046875044E-09	0.470428466796875;-5.49316406250083E-09	0.470428466796875;2.01416015624968E-09	0.470428466796875;8.52605646306778E-08	0.470428466796875;-1.42669677734348E-09	0.470428466796875;-1.6632080078131E-09	0.470428466796875;-3.66210937499974E-09	0.470428466796875;-3.66210937499974E-09	0.470428466796875;-3.66210937499974E-09	0.470428466796875;-3.02124023437485E-09	0.470428466796875;-2.19421386718749E-09	0.470428466796875;-4.66918945312491E-09	0.470428466796875;-1.84631347656276E-09	0.470428466796875;-2.48718261718745E-09	0.470428466796875;6.70242309570295E-09	0.470428466796875;-1.86157226562538E-09	0.470428466796875;-1.86157226562538E-09	0.470428466796875;-1.86157226562538E-09	0.470428466796875;-2.68046061197902E-09	0.470428466796875;-1.02233886718768E-09	0.470428466796875;-4.49371337890619E-09	0.470428466796875;-4.31823730468737E-09	0.470428466796875;-4.31823730468737E-09
0.075531005859375;1.46891027214008E-09	0.075531005859375;3.7132263183588E-10	0.075531005859375;6.65283203035879E-10	0.075531005859375;8.23211664795183E-10	0.543975830078125	2.0416259765625E-05	0.543975830078125	4.00421142578125E-07	0.543975830078125	7.18994140625E-07	0.543975830078125	1.23291015625E-06	0.543975830078125	1.9671630859375E-06	0.543975830078125	3.4490966796875E-07	0.543975830078125	4.503173828125E-07	0.543975830078125	1.41510009765625E-06	0.543975830078125	1.85821533203125E-06	0.14404296875	1.73858642578125E-06	0.4754638671875;2.90584564209029E-10	0.4754638671875;-2.95257568359331E-09	0.4754638671875;8.9645385742148E-09	0.4754638671875;-2.13623046875044E-09	0.4754638671875;-3.967285156251E-09	0.4754638671875;1.2817382812498E-09	0.4754638671875;6.03283968838744E-08	0.4754638671875;-2.38418579101536E-09	0.4754638671875;-8.21685791015663E-09	0.4754638671875;-6.99615478515605E-09	0.4754638671875;-6.99615478515605E-09	0.4754638671875;-6.99615478515605E-09	0.4754638671875;-6.62231445312485E-09	0.4754638671875;-6.86264038085936E-09	0.4754638671875;-9.51385498046874E-09	0.4754638671875;-1.85394287109402E-09	0.4754638671875;-3.87573242187485E-09	0.4754638671875;4.8503875732419E-09	0.4754638671875;3.54003906249973E-09	0.4754638671875;3.54003906249973E-09	0.4754638671875;3.54003906249973E-09	0.4754638671875;-6.99361165364612E-10	0.4754638671875;-1.00326538085939E-08	0.4754638671875;-1.80435180664052E-09	0.4754638671875;-5.45501708984391E-09	0.4754638671875;-5.45501708984391E-09
0.08056640625;1.3894392004167E-09	0.08056640625;3.55082194010354E-10	0.08056640625;6.03230794178994E-10	0.08056640625;7.33947748518183E-10	0.552978515625	2.22442626953125E-05	0.552978515625	5.0128173828125E-07	0.552978515625	7.171630859375E-07	0.552978515625	1.23443603515625E-06	0.552978515625	2.0184326171875E-06	0.552978515625	3.7420654296875E-07	0.552978515625	5.1409912109375E-07	0.552978515625	1.44744873046875E-06	0.552978515625	1.86798095703125E-06	0.153045654296875	1.76177978515625E-06	0.480499267578125;-1.25122070312477E-09	0.480499267578125;-7.93457031249311E-10	0.480499267578125;5.19561767578073E-08	0.480499267578125;-3.96728515625058E-09	0.480499267578125;-7.93457031250116E-09	0.480499267578125;8.54492187500008E-10	0.480499267578125;3.38093150745707E-08	0.480499267578125;-4.86755371093729E-09	0.480499267578125;-2.44140625000032E-09	0.480499267578125;1.66320800781268E-09	0.480499267578125;1.66320800781268E-09	0.480499267578125;1.66320800781268E-09	0.480499267578125;-6.40869140624984E-09	0.480499267578125;-1.45416259765614E-09	0.480499267578125;-4.22668457031239E-09	0.480499267578125;-2.77709960937524E-09	0.480499267578125;1.05438232421875E-08	0.480499267578125;3.73840332030565E-10	0.480499267578125;-2.74658203125031E-09	0.480499267578125;-2.74658203125031E-09	0.480499267578125;-2.74658203125031E-09	0.480499267578125;-2.01416015625011E-09	0.480499267578125;-4.82177734375027E-09	0.480499267578125;-2.34985351562481E-09	0.480499267578125;-4.36401367187502E-09	0.480499267578125;-4.36401367187502E-09
0.085601806640625;1.35177730616163E-09	0.085601806640625;3.19310506184835E-10	0.085601806640625;6.81559244698191E-10	0.085601806640625;7.1182250417098E-10	0.561981201171875	2.4176025390625E-05	0.561981201171875	6.1407470703125E-07	0.561981201171875	7.4920654296875E-07	0.561981201171875	1.248779296875E-06	0.561981201171875	2.0428466796875E-06	0.561981201171875	4.06036376953125E-07	0.561981201171875	5.82366943359375E-07	0.561981201171875	1.47186279296875E-06	0.561981201171875	1.8719482421875E-06	0.16204833984375	1.78680419921875E-06	0.48553466796875;-2.05230712890618E-09	0.48553466796875;-2.83813476562445E-09	0.48553466796875;3.87954711914012E-08	0.48553466796875;-1.9836425781255E-09	0.48553466796875;-6.25610351562617E-09	0.48553466796875;2.25830078124993E-09	0.48553466796875;2.67604481090169E-08	0.48553466796875;-6.25610351562469E-09	0.48553466796875;-1.05361938476566E-08	0.48553466796875;-1.29928588867186E-08	0.48553466796875;-1.29928588867186E-08	0.48553466796875;-1.29928588867186E-08	0.48553466796875;-7.75146484374981E-09	0.48553466796875;-1.06124877929686E-08	0.48553466796875;-1.11160278320312E-08	0.48553466796875;-2.33459472656282E-09	0.48553466796875;-1.95312499999994E-09	0.48553466796875;8.10432434081979E-09	0.48553466796875;-7.25555419921912E-09	0.48553466796875;-7.25555419921912E-09	0.48553466796875;-7.25555419921912E-09	0.48553466796875;-8.09097290039078E-09	0.48553466796875;-3.66973876953153E-09	0.48553466796875;-6.629943847656E-09	0.48553466796875;-8.81195068359388E-09	0.48553466796875;-8.81195068359388E-09
0.09063720703125;1.2625407048753E-09	0.09063720703125;2.52105712890564E-10	0.09063720703125;6.10351562404889E-10	0.09063720703125;5.70678705136276E-10	0.57098388671875	2.61962890625E-05	0.57098388671875	7.366943359375E-07	0.57098388671875	8.148193359375E-07	0.57098388671875	1.27227783203125E-06	0.57098388671875	2.100830078125E-06	0.57098388671875	4.4158935546875E-07	0.57098388671875	6.5557861328125E-07	0.57098388671875	1.50634765625E-06	0.57098388671875	1.88385009765625E-06	0.171051025390625	1.8072509765625E-06	0.490570068359375;-2.88391113281242E-09	0.490570068359375;-2.34985351562439E-09	0.490570068359375;5.55419921874929E-08	0.490570068359375;-4.88281250000065E-09	0.490570068359375;-3.96728515625058E-09	0.490570068359375;-3.05175781249882E-10	0.490570068359375;2.20309170809634E-08	0.490570068359375;-4.44030761718707E-09	0.490570068359375;-1.4083862304688E-08	0.490570068359375;-1.01318359374998E-08	0.490570068359375;-1.01318359374998E-08	0.490570068359375;-1.01318359374998E-08	0.490570068359375;-9.12475585937481E-09	0.490570068359375;-7.47222900390608E-09	0.490570068359375;-1.03149414062499E-08	0.490570068359375;-3.41796875000035E-09	0.490570068359375;-4.89807128906253E-09	0.490570068359375;-1.89590454101614E-09	0.490570068359375;-9.00268554687977E-10	0.490570068359375;-9.00268554687977E-10	0.490570068359375;-9.00268554687977E-10	0.490570068359375;-3.91387939453146E-09	0.490570068359375;-5.23376464843776E-09	0.490570068359375;-6.27136230468721E-09	0.490570068359375;-7.73620605468761E-09	0.490570068359375;-7.73620605468761E-09
0.095672607421875;1.20168555284773E-09	0.095672607421875;2.29456583658794E-10	0.095672607421875;6.12386067612681E-10	0.095672607421875;5.08880609284182E-10	0.579986572265625	2.83203125E-05	0.579986572265625	8.7432861328125E-07	0.579986572265625	8.48388671875E-07	0.579986572265625	1.3037109375E-06	0.579986572265625	2.18048095703125E-06	0.579986572265625	4.81475830078125E-07	0.579986572265625	7.36083984375E-07	0.579986572265625	1.54998779296875E-06	0.579986572265625	1.90826416015625E-06	0.1800537109375	1.8206787109375E-06	0.49560546875;-2.09045410156226E-09	0.49560546875;-3.82232666015563E-09	0.49560546875;4.0855407714837E-08	0.49560546875;-3.73840332031327E-09	0.49560546875;-9.9182128906256E-09	0.49560546875;-4.19616699218746E-09	0.49560546875;5.49108331853493E-09	0.49560546875;-1.1634826660156E-08	0.49560546875;-5.4244995117193E-09	0.49560546875;-1.49154663085935E-08	0.49560546875;-1.49154663085935E-08	0.49560546875;-1.49154663085935E-08	0.49560546875;-1.3587951660156E-08	0.49560546875;-6.20803833007781E-09	0.49560546875;-1.37252807617187E-08	0.49560546875;-2.86102294921896E-09	0.49560546875;-4.01306152343749E-09	0.49560546875;-1.77383422852005E-10	0.49560546875;-8.30841064453172E-09	0.49560546875;-8.30841064453172E-09	0.49560546875;-8.30841064453172E-09	0.49560546875;-4.0397644042971E-09	0.49560546875;-9.10186767578156E-09	0.49560546875;-6.73675537109339E-09	0.49560546875;-8.33129882812507E-09	0.49560546875;-8.33129882812507E-09
0.1007080078125;1.13991487347641E-09	0.1007080078125;1.72627766927021E-10	0.1007080078125;6.66300455632972E-10	0.1007080078125;5.2032470093209E-10	0.5889892578125	3.05877685546875E-05	0.5889892578125	1.0321044921875E-06	0.5889892578125	9.1217041015625E-07	0.5889892578125	1.3507080078125E-06	0.5889892578125	2.29248046875E-06	0.5889892578125	5.2801513671875E-07	0.5889892578125	8.23974609375E-07	0.5889892578125	1.58966064453125E-06	0.5889892578125	1.939697265625E-06	0.189056396484375	1.842041015625E-06	0.500640869140625;-3.21960449218733E-09	0.500640869140625;-4.37927246093701E-09	0.500640869140625;2.46429443359312E-08	0.500640869140625;-4.73022460937592E-09	0.500640869140625;-1.25122070312507E-08	0.500640869140625;-4.57763671875034E-10	0.500640869140625;-8.82096724076886E-09	0.500640869140625;-9.67407226562472E-09	0.500640869140625;-1.04675292968755E-08	0.500640869140625;-1.57165527343727E-09	0.500640869140625;-1.57165527343727E-09	0.500640869140625;-1.57165527343727E-09	0.500640869140625;-1.17340087890623E-08	0.500640869140625;-1.13372802734372E-08	0.500640869140625;-1.50909423828125E-08	0.500640869140625;-3.18908691406262E-09	0.500640869140625;-8.13293457031248E-09	0.500640869140625;-5.3863525390628E-09	0.500640869140625;1.70898437499949E-09	0.500640869140625;1.70898437499949E-09	0.500640869140625;1.70898437499949E-09	0.500640869140625;-7.27844238281279E-09	0.500640869140625;-6.6528320312503E-09	0.500640869140625;-5.64575195312472E-09	0.500640869140625;-8.04138183593771E-09	0.500640869140625;-8.04138183593771E-09
0.105743408203125;1.07967017960179E-09	0.105743408203125;1.46926879882755E-10	0.105743408203125;5.67626953029345E-10	0.105743408203125;4.615783629518E-10	0.597991943359375	3.29742431640625E-05	0.597991943359375	1.221923828125E-06	0.597991943359375	1.02081298828125E-06	0.597991943359375	1.41815185546875E-06	0.597991943359375	2.4346923828125E-06	0.597991943359375	5.80841064453125E-07	0.597991943359375	9.1949462890625E-07	0.597991943359375	1.6583251953125E-06	0.597991943359375	1.97784423828125E-06	0.19805908203125	1.85943603515625E-06	0.50567626953125;-3.20434570312482E-09	0.50567626953125;-7.92694091796842E-09	0.50567626953125;-7.24792480473498E-10	0.50567626953125;-8.77380371093823E-09	0.50567626953125;-6.10351562500017E-09	0.50567626953125;-5.2947998046875E-09	0.50567626953125;6.40175559302404E-10	0.50567626953125;-1.48239135742183E-08	0.50567626953125;-1.75933837890629E-08	0.50567626953125;-2.73590087890622E-08	0.50567626953125;-2.73590087890622E-08	0.50567626953125;-2.73590087890622E-08	0.50567626953125;-2.37121582031247E-08	0.50567626953125;-1.67694091796871E-08	0.50567626953125;-1.94778442382812E-08	0.50567626953125;-4.60815429687516E-09	0.50567626953125;-1.91497802734376E-09	0.50567626953125;-1.19018554687503E-08	0.50567626953125;-8.41522216796933E-09	0.50567626953125;-8.41522216796933E-09	0.50567626953125;-8.41522216796933E-09	0.50567626953125;-7.09533691406271E-09	0.50567626953125;-1.03454589843754E-08	0.50567626953125;-7.6980590820309E-09	0.50567626953125;-1.06658935546878E-08	0.50567626953125;-1.06658935546878E-08
0.11077880859375;1.03804120838341E-09	0.11077880859375;7.23978678384882E-11	0.11077880859375;6.52058919175716E-10	0.11077880859375;6.22558587471516E-10	0.60699462890625	3.54949951171875E-05	0.60699462890625	1.45263671875E-06	0.60699462890625	1.13800048828125E-06	0.60699462890625	1.51092529296875E-06	0.60699462890625	2.6336669921875E-06	0.60699462890625	6.3812255859375E-07	0.60699462890625	1.01898193359375E-06	0.60699462890625	1.73828125E-06	0.60699462890625	2.02789306640625E-06	0.207061767578125	1.87469482421875E-06	0.510711669921875;-3.98254394531246E-09	0.510711669921875;-8.69750976562459E-09	0.510711669921875;-7.17163085937963E-09	0.510711669921875;-9.15527343750069E-09	0.510711669921875;-1.22070312500003E-08	0.510711669921875;-2.38037109375005E-09	0.510711669921875;-2.27661132812507E-08	0.510711669921875;-1.29241943359373E-08	0.510711669921875;-1.62963867187504E-08	0.510711669921875;-1.89056396484372E-08	0.510711669921875;-1.89056396484372E-08	0.510711669921875;-1.89056396484372E-08	0.510711669921875;-2.22320556640622E-08	0.510711669921875;-1.67083740234371E-08	0.510711669921875;-2.02941894531251E-08	0.510711669921875;-4.89807128906253E-09	0.510711669921875;-7.17163085937497E-09	0.510711669921875;-8.46862792968792E-09	0.510711669921875;-8.65173339843811E-09	0.510711669921875;-8.65173339843811E-09	0.510711669921875;-8.65173339843811E-09	0.510711669921875;-7.36999511718778E-09	0.510711669921875;-7.62939453125022E-09	0.510711669921875;-1.01776123046871E-08	0.510711669921875;-1.02996826171878E-08	0.510711669921875;-1.02996826171878E-08
0.115814208984375;1.03761107799304E-09	0.115814208984375;7.56886800129724E-11	0.115814208984375;5.13712565010632E-10	0.115814208984375;5.63812249551097E-10	0.615997314453125	3.81561279296875E-05	0.615997314453125	1.74224853515625E-06	0.615997314453125	1.34613037109375E-06	0.615997314453125	1.6455078125E-06	0.615997314453125	2.90771484375E-06	0.615997314453125	7.049560546875E-07	0.615997314453125	1.1297607421875E-06	0.615997314453125	1.8438720703125E-06	0.615997314453125	2.09747314453125E-06	0.216064453125	1.8798828125E-06	0.5157470703125;-4.46319580078148E-09	0.5157470703125;-7.34710693359326E-09	0.5157470703125;-1.47247314453158E-08	0.5157470703125;-1.20544433593756E-08	0.5157470703125;-1.66320800781251E-08	0.5157470703125;-4.57000732421887E-09	0.5157470703125;-1.53961181640631E-08	0.5157470703125;-1.91497802734372E-08	0.5157470703125;-2.32772827148442E-08	0.5157470703125;-3.20968627929687E-08	0.5157470703125;-3.20968627929687E-08	0.5157470703125;-3.20968627929687E-08	0.5157470703125;-2.74200439453124E-08	0.5157470703125;-3.09524536132808E-08	0.5157470703125;-3.24478149414061E-08	0.5157470703125;-4.69589233398452E-09	0.5157470703125;-5.2680969238281E-09	0.5157470703125;-9.09042358398489E-09	0.5157470703125;-6.75964355468823E-09	0.5157470703125;-6.75964355468823E-09	0.5157470703125;-6.75964355468823E-09	0.5157470703125;-8.49151611328148E-09	0.5157470703125;-9.75799560546877E-09	0.5157470703125;-5.75256347656211E-09	0.5157470703125;-1.13601684570316E-08	0.5157470703125;-1.13601684570316E-08
0.120849609375;1.00208573275892E-09	0.120849609375;3.9001464843709E-11	0.120849609375;6.50024413970552E-10	0.120849609375;7.12585442880677E-10	0.625	4.09088134765625E-05	0.625	2.1038818359375E-06	0.625	1.5692138671875E-06	0.625	1.84539794921875E-06	0.625	3.29986572265625E-06	0.625	7.7789306640625E-07	0.625	1.25030517578125E-06	0.625	1.951904296875E-06	0.625	2.16522216796875E-06	0.225067138671875	1.8963623046875E-06	0.520782470703125;-4.9743652343751E-09	0.520782470703125;-1.08795166015619E-08	0.520782470703125;-9.15527343750238E-09	0.520782470703125;-1.2817382812501E-08	0.520782470703125;-1.64794921875004E-08	0.520782470703125;-5.56945800781256E-09	0.520782470703125;-3.17077636718754E-08	0.520782470703125;-2.39410400390621E-08	0.520782470703125;-2.1865844726563E-08	0.520782470703125;-2.84118652343746E-08	0.520782470703125;-2.84118652343746E-08	0.520782470703125;-2.84118652343746E-08	0.520782470703125;-3.19366455078125E-08	0.520782470703125;-2.11486816406246E-08	0.520782470703125;-3.29437255859374E-08	0.520782470703125;-4.79888916015618E-09	0.520782470703125;-6.17218017578139E-09	0.520782470703125;-6.96563720703165E-09	0.520782470703125;-1.39617919921881E-08	0.520782470703125;-1.39617919921881E-08	0.520782470703125;-1.39617919921881E-08	0.520782470703125;-7.65991210937525E-09	0.520782470703125;-8.13293457031238E-09	0.520782470703125;-9.65881347656221E-09	0.520782470703125;-1.20239257812504E-08	0.520782470703125;-1.20239257812504E-08
0.125885009765625;1.03156294181215E-09	0.125885009765625;6.0907999674445E-11	0.125885009765625;5.54402669181455E-10	0.125885009765625;8.68377679238317E-10	0.634002685546875	4.375E-05	0.634002685546875	2.55859375E-06	0.634002685546875	1.88140869140625E-06	0.634002685546875	2.1429443359375E-06	0.634002685546875	3.8885498046875E-06	0.634002685546875	8.63037109375E-07	0.634002685546875	1.3885498046875E-06	0.634002685546875	2.07366943359375E-06	0.634002685546875	2.24395751953125E-06	0.23406982421875	1.90765380859375E-06	0.52581787109375;-5.5313110351567E-09	0.52581787109375;-1.09939575195308E-08	0.52581787109375;-4.11987304690877E-10	0.52581787109375;-1.74255371093757E-08	0.52581787109375;-2.03475952148444E-08	0.52581787109375;-2.18963623046861E-09	0.52581787109375;-2.57339477539068E-08	0.52581787109375;-2.96803934708724E-08	0.52581787109375;-3.34332043813945E-08	0.52581787109375;-2.75522420427613E-08	0.52581787109375;-2.75522420427613E-08	0.52581787109375;-2.75522420427613E-08	0.52581787109375;-3.86917787558761E-08	0.52581787109375;-3.08532714843746E-08	0.52581787109375;-3.80307556295341E-08	0.52581787109375;-4.4136047363282E-09	0.52581787109375;-4.11605834960957E-09	0.52581787109375;-1.05476379394536E-08	0.52581787109375;-7.01904296875067E-09	0.52581787109375;-7.01904296875067E-09	0.52581787109375;-7.01904296875067E-09	0.52581787109375;-9.92584228515644E-09	0.52581787109375;-1.5678405761719E-08	0.52581787109375;-9.38415527343714E-09	0.52581787109375;-1.49002075195318E-08	0.52581787109375;-1.49002075195318E-08
0.13092041015625;1.05554698680288E-09	0.13092041015625;4.28365071614303E-11	0.13092041015625;5.99161783767354E-10	0.13092041015625;9.36889642158459E-10	0.64300537109375	4.6636962890625E-05	0.64300537109375	3.09783935546875E-06	0.64300537109375	2.2882080078125E-06	0.64300537109375	2.59552001953125E-06	0.64300537109375	4.73052978515625E-06	0.64300537109375	9.619140625E-07	0.64300537109375	1.5252685546875E-06	0.64300537109375	2.2430419921875E-06	0.64300537109375	2.3309326171875E-06	0.243072509765625	1.91253662109375E-06	0.530853271484375;-6.51550292968809E-09	0.530853271484375;-1.31225585937496E-08	0.530853271484375;-2.57873535156296E-08	0.530853271484375;-1.89819335937508E-08	0.530853271484375;-1.80816650390632E-08	0.530853271484375;-4.97436523437489E-09	0.530853271484375;-3.0563354492188E-08	0.530853271484375;-3.45957722933078E-08	0.530853271484375;-2.75139917706011E-08	0.530853271484375;-2.0954508823978E-09	0.530853271484375;-2.0954508823978E-09	0.530853271484375;-2.0954508823978E-09	0.530853271484375;-3.73902713789399E-08	0.530853271484375;-3.66516113281246E-08	0.530853271484375;-3.45728637981305E-08	0.530853271484375;-5.95092773437502E-09	0.530853271484375;-6.39343261718775E-09	0.530853271484375;-1.06506347656257E-08	0.530853271484375;-7.49206542968811E-09	0.530853271484375;-7.49206542968811E-09	0.530853271484375;-7.49206542968811E-09	0.530853271484375;-9.41467285156281E-09	0.530853271484375;-1.19323730468751E-08	0.530853271484375;-9.23156738281231E-09	0.530853271484375;-1.39923095703129E-08	0.530853271484375;-1.39923095703129E-08
0.135955810546875;1.11249013031061E-09	0.135955810546875;3.51409912109167E-11	0.135955810546875;6.01196288979166E-10	0.135955810546875;1.06277465201126E-09	0.652008056640625	4.952392578125E-05	0.652008056640625	3.695068359375E-06	0.652008056640625	2.85919189453125E-06	0.652008056640625	3.189697265625E-06	0.652008056640625	5.89111328125E-06	0.652008056640625	1.07635498046875E-06	0.652008056640625	1.68243408203125E-06	0.652008056640625	2.40264892578125E-06	0.652008056640625	2.435302734375E-06	0.2520751953125	1.9281005859375E-06	0.535888671875;-8.5449218750005E-09	0.535888671875;-1.85089111328122E-08	0.535888671875;-9.07232688358182E-09	0.535888671875;-2.44511489015094E-08	0.535888671875;-2.65579223632822E-08	0.535888671875;-1.04141235351563E-08	0.535888671875;-3.80054946825554E-08	0.535888671875;-1.36894950836372E-08	0.535888671875;-1.44188274048299E-08	0.535888671875;2.34911585091705E-08	0.535888671875;2.34911585091705E-08	0.535888671875;2.34911585091705E-08	0.535888671875;-2.07913023288447E-08	0.535888671875;-1.90987638556139E-08	0.535888671875;-1.63048375554036E-08	0.535888671875;-5.1345825195313E-09	0.535888671875;-1.02005004882814E-08	0.535888671875;-9.17816162109446E-09	0.535888671875;-1.35116577148443E-08	0.535888671875;-1.35116577148443E-08	0.535888671875;-1.35116577148443E-08	0.535888671875;-1.32141113281251E-08	0.535888671875;-1.45111083984376E-08	0.535888671875;-1.43661499023436E-08	0.535888671875;-1.72729492187503E-08	0.535888671875;-1.72729492187503E-08
0.1409912109375;1.17431608631834E-09	0.1409912109375;6.4982096354152E-11	0.1409912109375;6.00179036378473E-10	0.1409912109375;1.22528075561407E-09	0.6610107421875	5.23712158203125E-05	0.6610107421875	4.3206787109375E-06	0.6610107421875	3.43963623046875E-06	0.6610107421875	3.95782470703125E-06	0.6610107421875	7.38555908203125E-06	0.6610107421875	1.2054443359375E-06	0.6610107421875	1.85760498046875E-06	0.6610107421875	2.60986328125E-06	0.6610107421875	2.56622314453125E-06	0.261077880859375	1.93634033203125E-06	0.540924072265625;-7.64465332031295E-09	0.540924072265625;-1.83715820312497E-08	0.540924072265625;-9.14196822028217E-09	0.540924072265625;-2.65634306155181E-08	0.540924072265625;-2.77404785156256E-08	0.540924072265625;-8.16345214843762E-09	0.540924072265625;-3.02803985447978E-08	0.540924072265625;2.79173329790845E-09	0.540924072265625;2.15534086719122E-09	0.540924072265625;4.66058440726137E-08	0.540924072265625;4.66058440726137E-08	0.540924072265625;4.66058440726137E-08	0.540924072265625;1.27754401587505E-08	0.540924072265625;1.45978824450216E-08	0.540924072265625;1.94497609529483E-08	0.540924072265625;-5.44738769531255E-09	0.540924072265625;-1.00097656250002E-08	0.540924072265625;-1.06964111328135E-08	0.540924072265625;-9.7045898437506E-09	0.540924072265625;-9.7045898437506E-09	0.540924072265625;-9.7045898437506E-09	0.540924072265625;-1.17034912109377E-08	0.540924072265625;-1.57470703125001E-08	0.540924072265625;-1.12304687499998E-08	0.540924072265625;-1.59454345703128E-08	0.540924072265625;-1.59454345703128E-08
0.146026611328125;1.28497028146808E-09	0.146026611328125;6.03383382161369E-11	0.146026611328125;5.53385416591088E-10	0.146026611328125;1.3710021913031E-09	0.670013427734375	5.518798828125E-05	0.670013427734375	4.9481201171875E-06	0.670013427734375	4.03167724609375E-06	0.670013427734375	4.84405517578125E-06	0.670013427734375	9.1522216796875E-06	0.670013427734375	1.36077880859375E-06	0.670013427734375	2.060546875E-06	0.670013427734375	2.81890869140625E-06	0.670013427734375	2.7117919921875E-06	0.27008056640625	1.9549560546875E-06	0.54595947265625;-1.17263793945318E-08	0.54595947265625;-1.47699288736182E-08	0.54595947265625;-1.65345771648251E-08	0.54595947265625;-1.68022370191802E-08	0.54595947265625;-1.99044900243069E-08	0.54595947265625;-1.20010375976564E-08	0.54595947265625;-1.565551723263E-08	0.54595947265625;2.72131691259751E-08	0.54595947265625;3.53375081806893E-08	0.54595947265625;1.02935201108598E-07	0.54595947265625;1.02935201108598E-07	0.54595947265625;1.02935201108598E-07	0.54595947265625;6.50005761848503E-08	0.54595947265625;6.29237422677865E-08	0.54595947265625;7.38336570521426E-08	0.54595947265625;-8.43811035156257E-09	0.54595947265625;-7.99560546875016E-09	0.54595947265625;-1.22222900390635E-08	0.54595947265625;-1.11770629882821E-08	0.54595947265625;-1.11770629882821E-08	0.54595947265625;-1.11770629882821E-08	0.54595947265625;-1.300048828125E-08	0.54595947265625;-1.49993896484375E-08	0.54595947265625;-1.47399902343747E-08	0.54595947265625;-1.92337036132816E-08	0.54595947265625;-1.92337036132816E-08
0.15106201171875;1.40996773833657E-09	0.15106201171875;6.45446777343722E-11	0.15106201171875;5.09643554616204E-10	0.15106201171875;1.38549804105463E-09	0.67901611328125	5.79254150390625E-05	0.67901611328125	5.5517578125E-06	0.67901611328125	4.61761474609375E-06	0.67901611328125	5.74371337890625E-06	0.67901611328125	1.1029052734375E-05	0.67901611328125	1.54266357421875E-06	0.67901611328125	2.28485107421875E-06	0.67901611328125	3.0816650390625E-06	0.67901611328125	2.8570556640625E-06	0.279083251953125	1.9598388671875E-06	0.550994873046875;-1.12609863281253E-08	0.550994873046875;-1.89093196598683E-09	0.550994873046875;2.62310685938475E-09	0.550994873046875;-3.53152193846713E-09	0.550994873046875;-3.67616754861319E-09	0.550994873046875;-1.18408203125002E-08	0.550994873046875;7.17859259516301E-09	0.550994873046875;7.58350444071667E-08	0.550994873046875;8.60672829160625E-08	0.550994873046875;1.87401765175833E-07	0.550994873046875;1.87401765175833E-07	0.550994873046875;1.87401765175833E-07	0.550994873046875;1.40815800101575E-07	0.550994873046875;1.37586272012426E-07	0.550994873046875;1.54493187916962E-07	0.550994873046875;-6.42395019531257E-09	0.550994873046875;-8.75854492187518E-09	0.550994873046875;-1.03912353515636E-08	0.550994873046875;-1.20391845703131E-08	0.550994873046875;-1.20391845703131E-08	0.550994873046875;-1.20391845703131E-08	0.550994873046875;-1.25579833984376E-08	0.550994873046875;-1.72729492187497E-08	0.550994873046875;-1.47705078124997E-08	0.550994873046875;-1.83410644531253E-08	0.550994873046875;-1.83410644531253E-08
0.156097412109375;1.55419138231868E-09	0.156097412109375;6.63757324218448E-12	0.156097412109375;4.65901692642019E-10	0.156097412109375;1.46408080491999E-09	0.688018798828125	6.05438232421875E-05	0.688018798828125	6.0992431640625E-06	0.688018798828125	5.15655517578125E-06	0.688018798828125	6.55181884765625E-06	0.688018798828125	1.28662109375E-05	0.688018798828125	1.75384521484375E-06	0.688018798828125	2.53570556640625E-06	0.688018798828125	3.3807373046875E-06	0.688018798828125	3.02825927734375E-06	0.2880859375	1.9781494140625E-06	0.5560302734375;-1.31041217526605E-08	0.5560302734375;2.74983036123837E-08	0.5560302734375;-1.17866799949403E-08	0.5560302734375;2.10644155262066E-08	0.5560302734375;1.92386614280618E-08	0.5560302734375;-1.9523620605469E-08	0.5560302734375;4.77781202496808E-08	0.5560302734375;1.3743433987424E-07	0.5560302734375;1.54444725716245E-07	0.5560302734375;2.90712945301023E-07	0.5560302734375;2.90712945301023E-07	0.5560302734375;2.90712945301023E-07	0.5560302734375;2.55465456490922E-07	0.5560302734375;2.4339356663654E-07	0.5560302734375;2.70418474628389E-07	0.5560302734375;-8.31604003906256E-09	0.5560302734375;-1.06506347656251E-08	0.5560302734375;9.68933105468639E-09	0.5560302734375;-1.12991333007818E-08	0.5560302734375;-1.12991333007818E-08	0.5560302734375;-1.12991333007818E-08	0.5560302734375;-1.58004760742187E-08	0.5560302734375;-1.5899658203125E-08	0.5560302734375;-1.70059204101561E-08	0.5560302734375;-2.45132446289066E-08	0.5560302734375;-2.45132446289066E-08
0.1611328125;1.68437694036329E-09	0.1611328125;3.87573242187514E-11	0.1611328125;4.34366861917834E-10	0.1611328125;1.67999267034784E-09	0.697021484375	6.3018798828125E-05	0.697021484375	6.57958984375E-06	0.697021484375	5.6378173828125E-06	0.697021484375	7.21435546875E-06	0.697021484375	1.45172119140625E-05	0.697021484375	2.00439453125E-06	0.697021484375	2.822265625E-06	0.697021484375	3.72711181640625E-06	0.697021484375	3.2354736328125E-06	0.297088623046875	1.982421875E-06	0.561065673828125;-1.16208411615706E-08	0.561065673828125;5.46597559876291E-08	0.561065673828125;-3.91863481801838E-09	0.561065673828125;6.18041518190054E-08	0.561065673828125;6.27528556391112E-08	0.561065673828125;-1.68914794921877E-08	0.561065673828125;1.24235802201073E-07	0.561065673828125;2.24729436122562E-07	0.561065673828125;2.58222559141427E-07	0.561065673828125;4.28478471129339E-07	0.561065673828125;4.28478471129339E-07	0.561065673828125;4.28478471129339E-07	0.561065673828125;4.0246374569277E-07	0.561065673828125;3.87256281182528E-07	0.561065673828125;4.28152843371067E-07	0.561065673828125;-7.98034667968754E-09	0.561065673828125;-1.06201171875001E-08	0.561065673828125;-1.46942138671886E-08	0.561065673828125;-1.20544433593754E-08	0.561065673828125;-1.20544433593754E-08	0.561065673828125;-1.20544433593754E-08	0.561065673828125;-1.4984130859375E-08	0.561065673828125;-1.95617675781251E-08	0.561065673828125;-1.89971923828122E-08	0.561065673828125;-1.78070068359379E-08	0.561065673828125;-1.78070068359379E-08
0.166168212890625;1.81700401508575E-09	0.166168212890625;6.84356689453097E-11	0.166168212890625;4.27246093694222E-10	0.166168212890625;1.64871215300998E-09	0.706024169921875	6.561279296875E-05	0.706024169921875	6.9580078125E-06	0.706024169921875	6.0150146484375E-06	0.706024169921875	7.696533203125E-06	0.706024169921875	1.5899658203125E-05	0.706024169921875	2.29156494140625E-06	0.706024169921875	3.1488037109375E-06	0.706024169921875	4.12994384765625E-06	0.706024169921875	3.47320556640625E-06	0.30609130859375	1.9940185546875E-06	0.56610107421875;-1.02596308535966E-08	0.56610107421875;8.92983546825697E-08	0.56610107421875;-9.78103236725243E-09	0.56610107421875;1.21835253613044E-07	0.56610107421875;1.17044456623452E-07	0.56610107421875;-2.06212627114758E-08	0.56610107421875;2.1302811684467E-07	0.56610107421875;3.41483207813135E-07	0.56610107421875;3.94451102687652E-07	0.56610107421875;6.11001668296905E-07	0.56610107421875;6.11001668296905E-07	0.56610107421875;6.11001668296905E-07	0.56610107421875;6.00202145482783E-07	0.56610107421875;5.79298006565682E-07	0.56610107421875;6.41085216050264E-07	0.56610107421875;-8.64410400390621E-09	0.56610107421875;-1.07498168945313E-08	0.56610107421875;-9.58061218261846E-09	0.56610107421875;-1.38931274414066E-08	0.56610107421875;-1.38931274414066E-08	0.56610107421875;-1.38931274414066E-08	0.56610107421875;-1.58157348632812E-08	0.56610107421875;-1.99661254882813E-08	0.56610107421875;-1.44271850585936E-08	0.56610107421875;-2.64587402343752E-08	0.56610107421875;-2.64587402343752E-08
0.17120361328125;1.8959201523082E-09	0.17120361328125;3.00598144531252E-11	0.17120361328125;3.6214192703311E-10	0.17120361328125;1.69372558098462E-09	0.71502685546875	6.82373046875E-05	0.71502685546875	7.2540283203125E-06	0.71502685546875	6.3079833984375E-06	0.71502685546875	8.026123046875E-06	0.71502685546875	1.6986083984375E-05	0.71502685546875	2.61505126953125E-06	0.71502685546875	3.52142333984375E-06	0.71502685546875	4.57855224609375E-06	0.71502685546875	3.74908447265625E-06	0.315093994140625	1.9952392578125E-06	0.571136474609375;-2.03196546749734E-09	0.571136474609375;1.4200335962751E-07	0.571136474609375;-1.60534397898768E-09	0.571136474609375;2.05517478453958E-07	0.571136474609375;2.02463987295294E-07	0.571136474609375;-2.49003623370139E-08	0.571136474609375;3.53059445160143E-07	0.571136474609375;4.98184489269332E-07	0.571136474609375;5.53720417718254E-07	0.571136474609375;8.45770959214471E-07	0.571136474609375;8.45770959214471E-07	0.571136474609375;8.45770959214471E-07	0.571136474609375;8.53177361679047E-07	0.571136474609375;8.27370005386335E-07	0.571136474609375;9.15663096541962E-07	0.571136474609375;-9.33837890625002E-09	0.571136474609375;-8.8958740234375E-09	0.571136474609375;-3.39889526367326E-09	0.571136474609375;-1.35040283203129E-08	0.571136474609375;-1.35040283203129E-08	0.571136474609375;-1.35040283203129E-08	0.571136474609375;-1.60064697265624E-08	0.571136474609375;-2.10113525390623E-08	0.571136474609375;-1.83105468749997E-08	0.571136474609375;-2.50396728515628E-08	0.571136474609375;-2.50396728515628E-08
0.176239013671875;1.99680905256188E-09	0.176239013671875;7.49969482421888E-11	0.176239013671875;4.00797525997431E-10	0.176239013671875;1.64108275900072E-09	0.724029541015625	7.098388671875E-05	0.724029541015625	7.4859619140625E-06	0.724029541015625	6.488037109375E-06	0.724029541015625	8.2122802734375E-06	0.724029541015625	1.77642822265625E-05	0.724029541015625	2.97943115234375E-06	0.724029541015625	3.9447021484375E-06	0.724029541015625	5.09490966796875E-06	0.724029541015625	4.05059814453125E-06	0.3240966796875	2.00439453125E-06	0.576171875;7.26381519605175E-09	0.576171875;2.22907053593493E-07	0.576171875;3.06822866318585E-08	0.576171875;3.14717696661132E-07	0.576171875;2.95824301494651E-07	0.576171875;-9.48325269267675E-10	0.576171875;5.15131301383242E-07	0.576171875;6.99177693803697E-07	0.576171875;7.61189465102425E-07	0.576171875;1.13921745889902E-06	0.576171875;1.13921745889902E-06	0.576171875;1.13921745889902E-06	0.576171875;1.16864566343353E-06	0.576171875;1.13699302255875E-06	0.576171875;1.26445557287453E-06	0.576171875;-8.05664062500001E-09	0.576171875;-1.06430053710939E-08	0.576171875;-5.48744201660287E-09	0.576171875;-1.46255493164067E-08	0.576171875;-1.46255493164067E-08	0.576171875;-1.46255493164067E-08	0.576171875;-1.83563232421874E-08	0.576171875;-2.22854614257813E-08	0.576171875;-1.79748535156248E-08	0.576171875;-2.63824462890628E-08	0.576171875;-2.63824462890628E-08
0.1812744140625;2.05985615594055E-09	0.1812744140625;4.48608398437516E-11	0.1812744140625;1.98364257774251E-10	0.1812744140625;1.69525146045433E-09	0.7330322265625	7.379150390625E-05	0.7330322265625	7.6690673828125E-06	0.7330322265625	6.5826416015625E-06	0.7330322265625	8.2916259765625E-06	0.7330322265625	1.82769775390625E-05	0.7330322265625	3.37982177734375E-06	0.7330322265625	4.41253662109375E-06	0.7330322265625	5.68939208984375E-06	0.7330322265625	4.41497802734375E-06	0.333099365234375	2.0257568359375E-06	0.581207275390625;2.88581798439761E-08	0.581207275390625;3.0744233935635E-07	0.581207275390625;5.38146438052057E-08	0.581207275390625;4.60783149243305E-07	0.581207275390625;4.27941939912759E-07	0.581207275390625;1.73274422672286E-08	0.581207275390625;7.35613802137591E-07	0.581207275390625;9.53729247947438E-07	0.581207275390625;1.02990729178347E-06	0.581207275390625;1.49852089217731E-06	0.581207275390625;1.49852089217731E-06	0.581207275390625;1.49852089217731E-06	0.581207275390625;1.55763081089114E-06	0.581207275390625;1.51940046355928E-06	0.581207275390625;1.69274634022271E-06	0.581207275390625;-9.58251953125005E-09	0.581207275390625;-1.14440917968752E-08	0.581207275390625;-6.50787353515768E-09	0.581207275390625;-1.49230957031255E-08	0.581207275390625;-1.49230957031255E-08	0.581207275390625;-1.49230957031255E-08	0.581207275390625;-1.64337158203126E-08	0.581207275390625;-2.45056152343752E-08	0.581207275390625;-2.02331542968749E-08	0.581207275390625;-2.7420043945313E-08	0.581207275390625;-2.7420043945313E-08
0.186309814453125;2.10672904492069E-09	0.186309814453125;2.57619222005217E-11	0.186309814453125;2.79744466113867E-10	0.186309814453125;1.4686584431934E-09	0.742034912109375	7.6690673828125E-05	0.742034912109375	7.82470703125E-06	0.742034912109375	6.6497802734375E-06	0.742034912109375	8.2977294921875E-06	0.742034912109375	1.86553955078125E-05	0.742034912109375	3.80706787109375E-06	0.742034912109375	4.93011474609375E-06	0.742034912109375	6.3671875E-06	0.742034912109375	4.808349609375E-06	0.34210205078125	2.02484130859375E-06	0.58624267578125;5.08187554851991E-08	0.58624267578125;4.13523584812062E-07	0.58624267578125;7.69506275864661E-08	0.58624267578125;6.48328311199036E-07	0.58624267578125;5.92721070499183E-07	0.58624267578125;3.89636822419246E-08	0.58624267578125;1.00529873522602E-06	0.58624267578125;1.26484242907712E-06	0.58624267578125;1.35528009752271E-06	0.58624267578125;1.92849833797413E-06	0.58624267578125;1.92849833797413E-06	0.58624267578125;1.92849833797413E-06	0.58624267578125;2.01994635881574E-06	0.58624267578125;1.96998639246937E-06	0.58624267578125;2.20080989500664E-06	0.58624267578125;-1.00631713867189E-08	0.58624267578125;-1.24359130859374E-08	0.58624267578125;-1.15261077880875E-08	0.58624267578125;-1.33972167968755E-08	0.58624267578125;-1.33972167968755E-08	0.58624267578125;-1.33972167968755E-08	0.58624267578125;-2.33230590820313E-08	0.58624267578125;-2.10571289062499E-08	0.58624267578125;-2.26974487304686E-08	0.58624267578125;-3.38516235351569E-08	0.58624267578125;-3.38516235351569E-08
0.19134521484375;2.13742761749459E-09	0.19134521484375;2.86356608072903E-11	0.19134521484375;1.99381510390981E-10	0.19134521484375;1.39160155874497E-09	0.75103759765625	7.958984375E-05	0.75103759765625	7.965087890625E-06	0.75103759765625	6.6864013671875E-06	0.75103759765625	8.2763671875E-06	0.75103759765625	1.8768310546875E-05	0.75103759765625	4.24652099609375E-06	0.75103759765625	5.4833984375E-06	0.75103759765625	7.0953369140625E-06	0.75103759765625	5.42327880859375E-06	0.351104736328125	2.02728271484375E-06	0.591278076171875;8.52915381576723E-08	0.591278076171875;5.51373629095898E-07	0.591278076171875;1.18397158242728E-07	0.591278076171875;8.87905943857892E-07	0.591278076171875;7.98088579991858E-07	0.591278076171875;8.98967972166207E-08	0.591278076171875;1.33012893198632E-06	0.591278076171875;1.63320658676931E-06	0.591278076171875;1.7458994852932E-06	0.591278076171875;2.43385420173969E-06	0.591278076171875;2.43385420173969E-06	0.591278076171875;2.43385420173969E-06	0.591278076171875;2.55855585205284E-06	0.591278076171875;2.48807720419196E-06	0.591278076171875;2.79157608650932E-06	0.591278076171875;-9.44519042968763E-09	0.591278076171875;-1.23596191406251E-08	0.591278076171875;-1.24244689941419E-08	0.591278076171875;-1.61132812500004E-08	0.591278076171875;-1.61132812500004E-08	0.591278076171875;-1.61132812500004E-08	0.591278076171875;-2.0355224609375E-08	0.591278076171875;-2.52990722656247E-08	0.591278076171875;-2.23541259765624E-08	0.591278076171875;-2.94494628906257E-08	0.591278076171875;-2.94494628906257E-08
0.196380615234375;2.08359259483407E-09	0.196380615234375;5.89752197265646E-11	0.196380615234375;1.83105468730744E-10	0.196380615234375;1.21688842432548E-09	0.760040283203125	8.26416015625E-05	0.760040283203125	8.087158203125E-06	0.760040283203125	6.7138671875E-06	0.760040283203125	8.2427978515625E-06	0.760040283203125	1.88720703125E-05	0.760040283203125	4.6881103515625E-06	0.760040283203125	6.06536865234375E-06	0.760040283203125	7.9010009765625E-06	0.760040283203125	5.80780029296875E-06	0.360107421875	2.03399658203125E-06	0.5963134765625;1.23853676366251E-07	0.5963134765625;7.07016068425395E-07	0.5963134765625;1.59847867060565E-07	0.5963134765625;1.17094792519309E-06	0.5963134765625;1.04924156183056E-06	0.5963134765625;1.45931022248847E-07	0.5963134765625;1.71630876481044E-06	0.5963134765625;2.06426796662506E-06	0.5963134765625;2.21191343917355E-06	0.5963134765625;2.99172937242486E-06	0.5963134765625;2.99172937242486E-06	0.5963134765625;2.99172937242486E-06	0.5963134765625;3.15273794050941E-06	0.5963134765625;3.05839078908142E-06	0.5963134765625;3.44707372475259E-06	0.5963134765625;-9.16290283203131E-09	0.5963134765625;-1.46903991699218E-08	0.5963134765625;-6.15119934082122E-09	0.5963134765625;-1.61132812500007E-08	0.5963134765625;-1.61132812500007E-08	0.5963134765625;-1.61132812500007E-08	0.5963134765625;-2.30636596679687E-08	0.5963134765625;-2.984619140625E-08	0.5963134765625;-2.66418457031248E-08	0.5963134765625;-4.00543212890632E-08	0.5963134765625;-4.00543212890632E-08
0.201416015625;2.03708179092355E-09	0.201416015625;7.86336263020845E-11	0.201416015625;1.27156575508005E-10	0.201416015625;1.04217528990599E-09	0.76904296875	8.5693359375E-05	0.76904296875	8.2061767578125E-06	0.76904296875	6.73828125E-06	0.76904296875	8.2183837890625E-06	0.76904296875	1.89056396484375E-05	0.76904296875	5.1129150390625E-06	0.76904296875	6.6558837890625E-06	0.76904296875	8.734130859375E-06	0.76904296875	6.32293701171875E-06	0.369110107421875	2.04833984375E-06	0.601348876953125;1.73585248168579E-07	0.601348876953125;8.97906310489266E-07	0.601348876953125;1.82988029003403E-07	0.601348876953125;1.51789371512204E-06	0.601348876953125;1.34830714132552E-06	0.601348876953125;2.35290442593573E-07	0.601348876953125;2.16535480857206E-06	0.601348876953125;2.54690405351206E-06	0.601348876953125;2.71973647508514E-06	0.601348876953125;3.60239995326629E-06	0.601348876953125;3.60239995326629E-06	0.601348876953125;3.60239995326629E-06	0.601348876953125;3.80307237271598E-06	0.601348876953125;3.67844802631463E-06	0.601348876953125;4.16177546455836E-06	0.601348876953125;-1.0406494140625E-08	0.601348876953125;-8.38470458984345E-09	0.601348876953125;-1.21459960937507E-08	0.601348876953125;-1.71813964843757E-08	0.601348876953125;-1.71813964843757E-08	0.601348876953125;-1.71813964843757E-08	0.601348876953125;-2.47650146484377E-08	0.601348876953125;-3.0059814453125E-08	0.601348876953125;-2.76947021484375E-08	0.601348876953125;-3.99780273437508E-08	0.601348876953125;-3.99780273437508E-08
0.206451416015625;1.91854959198693E-09	0.206451416015625;5.95347086588579E-11	0.206451416015625;1.26139322910263E-10	0.206451416015625;8.36944577383461E-10	0.778045654296875	8.8836669921875E-05	0.778045654296875	8.3251953125E-06	0.778045654296875	6.77490234375E-06	0.778045654296875	8.2061767578125E-06	0.778045654296875	1.89483642578125E-05	0.778045654296875	5.52093505859375E-06	0.778045654296875	7.2418212890625E-06	0.778045654296875	9.5947265625E-06	0.778045654296875	6.9244384765625E-06	0.37811279296875	2.064208984375E-06	0.60638427734375;2.34059007548474E-07	0.60638427734375;1.12392302345408E-06	0.60638427734375;2.58012781445871E-07	0.60638427734375;1.92005408508374E-06	0.60638427734375;1.69621131647257E-06	0.60638427734375;3.42477906294181E-07	0.60638427734375;2.65561003575897E-06	0.60638427734375;3.08052009109354E-06	0.60638427734375;3.29013839630423E-06	0.60638427734375;4.25399625742301E-06	0.60638427734375;4.25399625742301E-06	0.60638427734375;4.25399625742301E-06	0.60638427734375;4.49036693732304E-06	0.60638427734375;4.33272744538389E-06	0.60638427734375;4.91283094391622E-06	0.60638427734375;-1.30081176757811E-08	0.60638427734375;-1.32789611816402E-08	0.60638427734375;-1.72653198242197E-08	0.60638427734375;-2.33001708984381E-08	0.60638427734375;-2.33001708984381E-08	0.60638427734375;-2.33001708984381E-08	0.60638427734375;-2.99301147460942E-08	0.60638427734375;-3.56292724609376E-08	0.60638427734375;-3.27224731445309E-08	0.60638427734375;-4.76837158203132E-08	0.60638427734375;-4.76837158203132E-08
0.21148681640625;1.80947784226907E-09	0.21148681640625;2.45666503906263E-11	0.21148681640625;1.52587890625252E-11	0.21148681640625;7.04956052360941E-10	0.78704833984375	9.197998046875E-05	0.78704833984375	8.4503173828125E-06	0.78704833984375	6.8023681640625E-06	0.78704833984375	8.21533203125E-06	0.78704833984375	1.8988037109375E-05	0.78704833984375	5.87615966796875E-06	0.78704833984375	7.80029296875E-06	0.78704833984375	1.044921875E-05	0.78704833984375	7.568359375E-06	0.387115478515625	2.07489013671875E-06	0.611419677734375;3.06800833334619E-07	0.611419677734375;1.36940995126264E-06	0.611419677734375;3.05571713575835E-07	0.611419677734375;2.3713477558267E-06	0.611419677734375;2.08165211271337E-06	0.611419677734375;4.80457606322914E-07	0.611419677734375;3.19866067310213E-06	0.611419677734375;3.63793983961252E-06	0.611419677734375;3.90173904799207E-06	0.611419677734375;4.92756521782973E-06	0.611419677734375;4.92756521782973E-06	0.611419677734375;4.92756521782973E-06	0.611419677734375;5.1843753691176E-06	0.611419677734375;4.9940259074219E-06	0.611419677734375;5.67548310296157E-06	0.611419677734375;-1.26800537109373E-08	0.611419677734375;-1.48468017578119E-08	0.611419677734375;-1.24053955078137E-08	0.611419677734375;-1.95922851562505E-08	0.611419677734375;-1.95922851562505E-08	0.611419677734375;-1.95922851562505E-08	0.611419677734375;-2.92968750000005E-08	0.611419677734375;-3.69262695312503E-08	0.611419677734375;-3.26538085937498E-08	0.611419677734375;-4.74548339843759E-08	0.611419677734375;-4.74548339843759E-08
0.216522216796875;1.65493498276925E-09	0.216522216796875;1.50299072265659E-11	0.216522216796875;5.79833984375262E-11	0.216522216796875;5.63812253915663E-10	0.796051025390625	9.5184326171875E-05	0.796051025390625	8.5693359375E-06	0.796051025390625	6.8695068359375E-06	0.796051025390625	8.2427978515625E-06	0.796051025390625	1.904296875E-05	0.796051025390625	6.20361328125E-06	0.796051025390625	8.3282470703125E-06	0.796051025390625	1.12884521484375E-05	0.796051025390625	8.2489013671875E-06	0.3961181640625	2.083740234375E-06	0.616455078125;3.86500667019548E-07	0.616455078125;1.63992211642415E-06	0.616455078125;4.99620233526874E-07	0.616455078125;2.87300463537664E-06	0.616455078125;2.51288104921998E-06	0.616455078125;6.63701717236521E-07	0.616455078125;3.77559735924382E-06	0.616455078125;4.22253721554399E-06	0.616455078125;4.53289040175407E-06	0.616455078125;5.57828108775123E-06	0.616455078125;5.57828108775123E-06	0.616455078125;5.57828108775123E-06	0.616455078125;5.88330355568218E-06	0.616455078125;5.64316439212012E-06	0.616455078125;6.43695581926752E-06	0.616455078125;-1.44882202148434E-08	0.616455078125;-1.78909301757809E-08	0.616455078125;-2.04429626464854E-08	0.616455078125;-2.61535644531257E-08	0.616455078125;-2.61535644531257E-08	0.616455078125;-2.61535644531257E-08	0.616455078125;-3.60107421875007E-08	0.616455078125;-4.26483154296874E-08	0.616455078125;-4.05120849609374E-08	0.616455078125;-5.19007687424347E-08	0.616455078125;-5.19007687424347E-08
0.2215576171875;1.49276272873816E-09	0.2215576171875;3.84521484375033E-11	0.2215576171875;9.15527343750287E-11	0.2215576171875;4.59289549220382E-10	0.8050537109375	9.8388671875E-05	0.8050537109375	8.697509765625E-06	0.8050537109375	6.9061279296875E-06	0.8050537109375	8.294677734375E-06	0.8050537109375	1.91375732421875E-05	0.8050537109375	6.488037109375E-06	0.8050537109375	8.8104248046875E-06	0.8050537109375	1.2054443359375E-05	0.8050537109375	8.92333984375E-06	0.405120849609375	2.0941162109375E-06	0.621490478515625;4.80452209688852E-07	0.621490478515625;1.91623262142942E-06	0.621490478515625;6.02116019102911E-07	0.621490478515625;3.39724452273908E-06	0.621490478515625;2.96364123572659E-06	0.621490478515625;8.79111355493878E-07	0.621490478515625;4.35039781491676E-06	0.621490478515625;4.78088947428795E-06	0.621490478515625;5.14786743910981E-06	0.621490478515625;6.21343299282898E-06	0.621490478515625;6.21343299282898E-06	0.621490478515625;6.21343299282898E-06	0.621490478515625;6.53859160552801E-06	0.621490478515625;6.26025941978709E-06	0.621490478515625;7.15204181682347E-06	0.621490478515625;-1.53503417968745E-08	0.621490478515625;-1.77307128906247E-08	0.621490478515625;-1.00784301757826E-08	0.621490478515625;-2.67028808593759E-08	0.621490478515625;-2.67028808593759E-08	0.621490478515625;-2.67028808593759E-08	0.621490478515625;-3.57055664062506E-08	0.621490478515625;-4.3182373046875E-08	0.621490478515625;-4.16564941406247E-08	0.621490478515625;-4.53603753754931E-08	0.621490478515625;-4.53603753754931E-08
0.226593017578125;1.32296115326807E-09	0.226593017578125;2.52532958984381E-11	0.226593017578125;-9.1552734374721E-12	0.226593017578125;2.60162352344979E-10	0.814056396484375	0.000101593017578125	0.814056396484375	8.8287353515625E-06	0.814056396484375	6.9580078125E-06	0.814056396484375	8.36181640625E-06	0.814056396484375	1.92779541015625E-05	0.814056396484375	6.787109375E-06	0.814056396484375	9.2437744140625E-06	0.814056396484375	1.278076171875E-05	0.814056396484375	9.5947265625E-06	0.41412353515625	2.11029052734375E-06	0.62652587890625;5.81117619639037E-07	0.62652587890625;2.21054939833348E-06	0.62652587890625;7.32083316315956E-07	0.62652587890625;3.93583775331781E-06	0.62652587890625;3.4226541741604E-06	0.62652587890625;1.14350956980468E-06	0.62652587890625;4.92002283301816E-06	0.62652587890625;5.32674779875177E-06	0.62652587890625;5.75340497375886E-06	0.62652587890625;6.81413786721688E-06	0.62652587890625;6.81413786721688E-06	0.62652587890625;6.81413786721688E-06	0.62652587890625;7.15546733406534E-06	0.62652587890625;6.84017437522759E-06	0.62652587890625;7.82780462036917E-06	0.62652587890625;-1.40304565429684E-08	0.62652587890625;-1.97830200195309E-08	0.62652587890625;-1.58271789550794E-08	0.62652587890625;-2.97546386718757E-08	0.62652587890625;-2.97546386718757E-08	0.62652587890625;-2.97546386718757E-08	0.62652587890625;-4.55474853515632E-08	0.62652587890625;-4.63099648773148E-08	0.62652587890625;-4.01118535053817E-08	0.62652587890625;-2.56962368033239E-08	0.62652587890625;-2.56962368033239E-08
0.23162841796875;1.12996621842297E-09	0.23162841796875;1.81579589843747E-11	0.23162841796875;6.10351562502993E-12	0.23162841796875;1.77001952344569E-10	0.82305908203125	0.00010491943359375	0.82305908203125	8.9630126953125E-06	0.82305908203125	7.025146484375E-06	0.82305908203125	8.4503173828125E-06	0.82305908203125	1.9439697265625E-05	0.82305908203125	6.982421875E-06	0.82305908203125	9.6343994140625E-06	0.82305908203125	1.341552734375E-05	0.82305908203125	1.02294921875E-05	0.423126220703125	2.12432861328125E-06	0.631561279296875;6.87276193651722E-07	0.631561279296875;2.51463180023754E-06	0.631561279296875;8.68154129154E-07	0.631561279296875;4.45856184327154E-06	0.631561279296875;3.86915490556296E-06	0.631561279296875;1.44669562591235E-06	0.631561279296875;5.46065615190081E-06	0.631561279296875;5.83751090837184E-06	0.631561279296875;6.31469202012667E-06	0.631561279296875;7.35533346426103E-06	0.631561279296875;7.35533346426103E-06	0.631561279296875;7.35533346426103E-06	0.631561279296875;7.71710624619643E-06	0.631561279296875;7.36119040488685E-06	0.631561279296875;8.44466849813363E-06	0.631561279296875;-1.57318115234371E-08	0.631561279296875;-1.94244384765622E-08	0.631561279296875;-2.03857421875015E-08	0.631561279296875;-3.21960449218759E-08	0.631561279296875;-3.21960449218759E-08	0.631561279296875;-3.21960449218759E-08	0.631561279296875;-4.71496582031256E-08	0.631561279296875;-3.29580645202551E-08	0.631561279296875;-3.24636972451384E-08	0.631561279296875;7.39563614384565E-09	0.631561279296875;7.39563614384565E-09
0.236663818359375;9.80916659932637E-10	0.236663818359375;-1.17492675781247E-11	0.236663818359375;5.6457519531282E-11	0.236663818359375;8.77380367191625E-11	0.832061767578125	0.000108154296875	0.832061767578125	9.112548828125E-06	0.832061767578125	7.14111328125E-06	0.832061767578125	8.563232421875E-06	0.832061767578125	1.964111328125E-05	0.832061767578125	7.1929931640625E-06	0.832061767578125	9.9945068359375E-06	0.832061767578125	1.4019775390625E-05	0.832061767578125	1.08245849609375E-05	0.43212890625	2.154541015625E-06	0.6365966796875;7.96822218935049E-07	0.6365966796875;2.79552181322525E-06	0.6365966796875;1.03474866121009E-06	0.6365966796875;4.95993453282182E-06	0.6365966796875;4.29613854968575E-06	0.6365966796875;1.79954261581912E-06	0.6365966796875;5.96834397498786E-06	0.6365966796875;6.31533449209784E-06	0.6365966796875;6.84548381508813E-06	0.6365966796875;7.85903281485786E-06	0.6365966796875;7.85903281485786E-06	0.6365966796875;7.85903281485786E-06	0.6365966796875;8.22538190096103E-06	0.6365966796875;7.8355699728831E-06	0.6365966796875;9.00542750326918E-06	0.6365966796875;-1.94931030273433E-08	0.6365966796875;-2.57797241210937E-08	0.6365966796875;-2.12936401367201E-08	0.6365966796875;-2.93718115081596E-08	0.6365966796875;-2.93718115081596E-08	0.6365966796875;-2.93718115081596E-08	0.6365966796875;-3.50733992235884E-08	0.6365966796875;2.36718530991966E-09	0.6365966796875;2.34558644630668E-09	0.6365966796875;5.60532358246908E-08	0.6365966796875;5.60532358246908E-08
0.24169921875;8.23932531129809E-10	0.24169921875;1.87683105468744E-11	0.24169921875;2.1362304687532E-11	0.24169921875;9.30786132812597E-11	0.841064453125	0.000111541748046875	0.841064453125	9.2529296875E-06	0.841064453125	7.2021484375E-06	0.841064453125	8.6700439453125E-06	0.841064453125	1.9842529296875E-05	0.841064453125	7.391357421875E-06	0.841064453125	1.03363037109375E-05	0.841064453125	1.45355224609375E-05	0.841064453125	1.1370849609375E-05	0.441131591796875	2.166748046875E-06	0.641632080078125;9.03560627030877E-07	0.641632080078125;3.05443916996296E-06	0.641632080078125;1.17998088857868E-06	0.641632080078125;5.4301792926846E-06	0.641632080078125;4.69565637349603E-06	0.641632080078125;2.18107612916339E-06	0.641632080078125;6.4259829699499E-06	0.641632080078125;6.72968151332385E-06	0.641632080078125;7.31920773895585E-06	0.641632080078125;8.30139183342345E-06	0.641632080078125;8.30139183342345E-06	0.641632080078125;8.30139183342345E-06	0.641632080078125;8.65675325885063E-06	0.641632080078125;8.2400642869731E-06	0.641632080078125;9.49355467246723E-06	0.641632080078125;-1.71203613281248E-08	0.641632080078125;-2.3712158203125E-08	0.641632080078125;-2.66571044921892E-08	0.641632080078125;-2.25802929381937E-08	0.641632080078125;-2.25802929381937E-08	0.641632080078125;-2.25802929381937E-08	0.641632080078125;-1.84195035253008E-08	0.641632080078125;3.06733921713446E-08	0.641632080078125;2.92202998252529E-08	0.641632080078125;1.19359273005536E-07	0.641632080078125;1.19359273005536E-07
0.246734619140625;6.74883026660028E-10	0.246734619140625;-1.35040283203134E-11	0.246734619140625;2.77432528411474E-12	0.246734619140625;-2.28881835936802E-12	0.850067138671875	0.000114990234375	0.850067138671875	9.41162109375E-06	0.850067138671875	7.2662353515625E-06	0.850067138671875	8.7982177734375E-06	0.850067138671875	2.0062255859375E-05	0.850067138671875	7.6019287109375E-06	0.850067138671875	1.06689453125E-05	0.850067138671875	1.50360107421875E-05	0.850067138671875	1.18865966796875E-05	0.45013427734375	2.1893310546875E-06	0.64666748046875;1.00566036335408E-06	0.64666748046875;3.28863832017414E-06	0.64666748046875;1.34353022298821E-06	0.64666748046875;5.86045769220121E-06	0.64666748046875;5.05734763840996E-06	0.64666748046875;2.59771460781193E-06	0.64666748046875;6.82321150609906E-06	0.64666748046875;7.0961364711967E-06	0.64666748046875;7.73771843304623E-06	0.64666748046875;8.68550498563523E-06	0.64666748046875;8.68550498563523E-06	0.64666748046875;8.68550498563523E-06	0.64666748046875;9.02652407084384E-06	0.64666748046875;8.58816029709047E-06	0.64666748046875;9.91032092386869E-06	0.64666748046875;-2.31475830078121E-08	0.64666748046875;-2.5598417029951E-08	0.64666748046875;-1.3404846191408E-08	0.64666748046875;-9.37997161036744E-09	0.64666748046875;-9.37997161036744E-09	0.64666748046875;-9.37997161036744E-09	0.64666748046875;1.41041981027838E-08	0.64666748046875;7.45445925708107E-08	0.64666748046875;6.00630144880879E-08	0.64666748046875;1.99757473351341E-07	0.64666748046875;1.99757473351341E-07
0.25177001953125;5.80459987033994E-10	0.25177001953125;-2.34985351562494E-11	0.25177001953125;6.65838068182045E-11	0.25177001953125;5.18798828125095E-11	0.85906982421875	0.0001185302734375	0.85906982421875	9.5550537109375E-06	0.85906982421875	7.3974609375E-06	0.85906982421875	8.917236328125E-06	0.85906982421875	2.0306396484375E-05	0.85906982421875	7.818603515625E-06	0.85906982421875	1.099853515625E-05	0.85906982421875	1.5509033203125E-05	0.85906982421875	1.2347412109375E-05	0.459136962890625	2.21405029296875E-06	0.651702880859375;1.09329476764604E-06	0.651702880859375;3.48743707976032E-06	0.651702880859375;1.52844186208524E-06	0.651702880859375;6.21444214640532E-06	0.651702880859375;5.37539876660514E-06	0.651702880859375;3.03327398489798E-06	0.651702880859375;7.15574277662322E-06	0.651702880859375;7.40369250328831E-06	0.651702880859375;8.07840930291786E-06	0.651702880859375;8.99607077456576E-06	0.651702880859375;8.99607077456576E-06	0.651702880859375;8.99607077456576E-06	0.651702880859375;9.31450777346205E-06	0.651702880859375;8.8608778892391E-06	0.651702880859375;1.02428586596451E-05	0.651702880859375;-2.25219726562497E-08	0.651702880859375;-2.51653399192767E-08	0.651702880859375;-2.2125244140626E-08	0.651702880859375;1.60273809674585E-08	0.651702880859375;1.60273809674585E-08	0.651702880859375;1.60273809674585E-08	0.651702880859375;6.09711614496189E-08	0.651702880859375;1.37031515626526E-07	0.651702880859375;1.19287076807173E-07	0.651702880859375;3.02738681509645E-07	0.651702880859375;3.02738681509645E-07
0.256805419921875;4.33241580955257E-10	0.256805419921875;1.78782145182256E-11	0.256805419921875;1.45652077414793E-10	0.256805419921875;3.16619873046947E-11	0.868072509765625	0.000121856689453125	0.868072509765625	9.7137451171875E-06	0.868072509765625	7.5897216796875E-06	0.868072509765625	9.0240478515625E-06	0.868072509765625	2.054443359375E-05	0.868072509765625	8.0474853515625E-06	0.868072509765625	1.13311767578125E-05	0.868072509765625	1.59881591796875E-05	0.868072509765625	1.2786865234375E-05	0.4681396484375	2.237548828125E-06	0.65673828125;1.16200827360468E-06	0.65673828125;3.62977940408317E-06	0.65673828125;1.6645323229168E-06	0.65673828125;6.48115869109641E-06	0.65673828125;5.61656182423965E-06	0.65673828125;3.4609093988356E-06	0.65673828125;7.40070371618681E-06	0.65673828125;7.61452930778813E-06	0.65673828125;8.33031874132951E-06	0.65673828125;9.19742845571886E-06	0.65673828125;9.19742845571886E-06	0.65673828125;9.19742845571886E-06	0.65673828125;9.4978633720321E-06	0.65673828125;9.03844334247014E-06	0.65673828125;1.04539891357778E-05	0.65673828125;-2.51846313476558E-08	0.65673828125;-1.09993355828978E-08	0.65673828125;-2.05085226018663E-08	0.65673828125;4.63177109331097E-08	0.65673828125;4.63177109331097E-08	0.65673828125;4.63177109331097E-08	0.65673828125;1.17299561280678E-07	0.65673828125;2.15694108292609E-07	0.65673828125;1.94686396805546E-07	0.65673828125;4.23728115848106E-07	0.65673828125;4.23728115848106E-07
0.2618408203125;3.58655010814018E-10	0.2618408203125;5.58980305989523E-11	0.2618408203125;1.6978870738638E-10	0.2618408203125;4.50134277343823E-11	0.8770751953125	0.000125335693359375	0.8770751953125	9.881591796875E-06	0.8770751953125	7.635498046875E-06	0.8770751953125	9.1522216796875E-06	0.8770751953125	2.0806884765625E-05	0.8770751953125	8.2916259765625E-06	0.8770751953125	1.1663818359375E-05	0.8770751953125	1.64276123046875E-05	0.8770751953125	1.319580078125E-05	0.477142333984375	2.26715087890625E-06	0.661773681640625;1.21027500221957E-06	0.661773681640625;3.71657973621851E-06	0.661773681640625;1.80672629937338E-06	0.661773681640625;6.6612053139125E-06	0.661773681640625;5.79821560453041E-06	0.661773681640625;3.88305164871073E-06	0.661773681640625;7.56387754637541E-06	0.661773681640625;7.7402220693192E-06	0.661773681640625;8.49830483989741E-06	0.661773681640625;9.32249219155945E-06	0.661773681640625;9.32249219155945E-06	0.661773681640625;9.32249219155945E-06	0.661773681640625;9.58997141200839E-06	0.661773681640625;9.14398731132618E-06	0.661773681640625;1.05631909009729E-05	0.661773681640625;-2.6412963867187E-08	0.661773681640625;-1.36179992152683E-08	0.661773681640625;-1.21779338756067E-08	0.661773681640625;8.88150721487609E-08	0.661773681640625;8.88150721487609E-08	0.661773681640625;8.88150721487609E-08	0.661773681640625;1.90412629080488E-07	0.661773681640625;3.10531017364943E-07	0.661773681640625;2.82292748053918E-07	0.661773681640625;5.70962667374067E-07	0.661773681640625;5.70962667374067E-07
0.266876220703125;2.57213004944527E-10	0.266876220703125;7.31658935546782E-11	0.266876220703125;1.57304243607966E-10	0.266876220703125;7.97271728515721E-11	0.886077880859375	0.00012890625	0.886077880859375	1.00555419921875E-05	0.886077880859375	7.70263671875E-06	0.886077880859375	9.21630859375E-06	0.886077880859375	2.103271484375E-05	0.886077880859375	8.5296630859375E-06	0.886077880859375	1.20025634765625E-05	0.886077880859375	1.68609619140625E-05	0.886077880859375	1.36016845703125E-05	0.48614501953125	2.2979736328125E-06	0.66680908203125;1.2319914379699E-06	0.66680908203125;3.74356674287568E-06	0.66680908203125;1.92756527029251E-06	0.66680908203125;6.74025174310037E-06	0.66680908203125;5.91244266008924E-06	0.66680908203125;4.27651877499702E-06	0.66680908203125;7.61781424876801E-06	0.66680908203125;7.78598111241355E-06	0.66680908203125;8.54363599925243E-06	0.66680908203125;9.32675302558682E-06	0.66680908203125;9.32675302558682E-06	0.66680908203125;9.32675302558682E-06	0.66680908203125;9.59851046355958E-06	0.66680908203125;9.16506347458391E-06	0.66680908203125;1.05708240501155E-05	0.66680908203125;-2.26330788584625E-08	0.66680908203125;5.43084285228588E-09	0.66680908203125;-1.10072198681143E-09	0.66680908203125;1.41993802033724E-07	0.66680908203125;1.41993802033724E-07	0.66680908203125;1.41993802033724E-07	0.66680908203125;2.88856585430297E-07	0.66680908203125;4.38328575045444E-07	0.66680908203125;3.9156773625923E-07	0.66680908203125;7.42614646401271E-07	0.66680908203125;7.42614646401271E-07
0.27191162109375;2.01547366262534E-10	0.27191162109375;1.20951334635405E-10	0.27191162109375;2.88252397017051E-10	0.27191162109375;5.95092773437572E-11	0.89508056640625	0.00013232421875	0.89508056640625	1.02325439453125E-05	0.89508056640625	7.781982421875E-06	0.89508056640625	9.332275390625E-06	0.89508056640625	2.12646484375E-05	0.89508056640625	8.7860107421875E-06	0.89508056640625	1.23443603515625E-05	0.89508056640625	1.7364501953125E-05	0.89508056640625	1.39984130859375E-05	0.495147705078125	2.33001708984375E-06	0.671844482421875;1.22196959247022E-06	0.671844482421875;3.70219437453286E-06	0.671844482421875;2.04840424121164E-06	0.671844482421875;6.72530403166324E-06	0.671844482421875;5.92596170783556E-06	0.671844482421875;4.63794244425206E-06	0.671844482421875;7.57958786522311E-06	0.671844482421875;7.7328632023829E-06	0.671844482421875;8.4751365922012E-06	0.671844482421875;9.24007147680168E-06	0.671844482421875;9.24007147680168E-06	0.671844482421875;9.24007147680168E-06	0.671844482421875;9.51213984714202E-06	0.671844482421875;9.1113715714354E-06	0.671844482421875;1.04838527070706E-05	0.671844482421875;-1.52216020528628E-08	0.671844482421875;3.210907945109E-08	0.671844482421875;1.94369391207331E-08	0.671844482421875;2.06158860043687E-07	0.671844482421875;2.06158860043687E-07	0.671844482421875;2.06158860043687E-07	0.671844482421875;3.97676518342606E-07	0.671844482421875;5.85352206944695E-07	0.671844482421875;5.20984326027042E-07	0.671844482421875;9.37154809022225E-07	0.671844482421875;9.37154809022225E-07
0.276947021484375;1.37642003582658E-10	0.276947021484375;1.65074666341132E-10	0.276947021484375;3.06285511363638E-10	0.276947021484375;-1.78019205729102E-11	0.904083251953125	0.000135833740234375	0.904083251953125	1.043701171875E-05	0.904083251953125	7.855224609375E-06	0.904083251953125	9.3780517578125E-06	0.904083251953125	2.1502685546875E-05	0.904083251953125	9.0423583984375E-06	0.904083251953125	1.27044677734375E-05	0.904083251953125	1.7791748046875E-05	0.904083251953125	1.43890380859375E-05	0.504150390625	2.3675537109375E-06	0.6768798828125;1.18448192676046E-06	0.6768798828125;3.60100871468135E-06	0.6768798828125;2.12042270306122E-06	0.6768798828125;6.60020140386832E-06	0.6768798828125;5.85404946035185E-06	0.6768798828125;4.96336749576453E-06	0.6768798828125;7.43578705481896E-06	0.6768798828125;7.5778396354223E-06	0.6768798828125;8.29893672900114E-06	0.6768798828125;9.04662676133542E-06	0.6768798828125;9.04662676133542E-06	0.6768798828125;9.04662676133542E-06	0.6768798828125;9.35074690208873E-06	0.6768798828125;8.99854431183345E-06	0.6768798828125;1.03059958401668E-05	0.6768798828125;-4.85904984372502E-10	0.6768798828125;6.03132279841806E-08	0.6768798828125;4.42471220723794E-08	0.6768798828125;2.858881480882E-07	0.6768798828125;2.858881480882E-07	0.6768798828125;2.858881480882E-07	0.6768798828125;5.34269044557828E-07	0.6768798828125;7.44890005265775E-07	0.6768798828125;6.79088799257769E-07	0.6768798828125;1.15885946165617E-06	0.6768798828125;1.15885946165617E-06
0.281982421875;1.23785469027778E-10	0.281982421875;2.27813720703107E-10	0.281982421875;4.12819602272729E-10	0.281982421875;5.74747721354194E-11	0.9130859375	0.000139312744140625	0.9130859375	1.0638427734375E-05	0.9130859375	7.94677734375E-06	0.9130859375	9.4451904296875E-06	0.9130859375	2.1734619140625E-05	0.9130859375	9.295654296875E-06	0.9130859375	1.30462646484375E-05	0.9130859375	1.82037353515625E-05	0.9130859375	1.47705078125E-05	0.513153076171875	2.410888671875E-06	0.681915283203125;1.12105431964444E-06	0.681915283203125;3.44855352357983E-06	0.681915283203125;2.2382175320983E-06	0.681915283203125;6.40216176435465E-06	0.681915283203125;5.69363623630563E-06	0.681915283203125;5.2356919613395E-06	0.681915283203125;7.21141983816481E-06	0.681915283203125;7.34987905674296E-06	0.681915283203125;8.04033940486358E-06	0.681915283203125;8.77322599118166E-06	0.681915283203125;8.77322599118166E-06	0.681915283203125;8.77322599118166E-06	0.681915283203125;9.12496186719169E-06	0.681915283203125;8.82803882957526E-06	0.681915283203125;1.00463518638881E-05	0.681915283203125;1.76067256778678E-08	0.681915283203125;9.73674741735211E-08	0.681915283203125;7.45504690865256E-08	0.681915283203125;3.76908940038963E-07	0.681915283203125;3.76908940038963E-07	0.681915283203125;3.76908940038963E-07	0.681915283203125;6.91613523898049E-07	0.681915283203125;9.27010811399355E-07	0.681915283203125;8.52757237332245E-07	0.681915283203125;1.41474380179012E-06	0.681915283203125;1.41474380179012E-06
0.287017822265625;7.30026759895815E-11	0.287017822265625;2.90552775065083E-10	0.287017822265625;4.15593927556817E-10	0.287017822265625;4.11987304687535E-11	0.922088623046875	0.000142852783203125	0.922088623046875	1.08306884765625E-05	0.922088623046875	8.06884765625E-06	0.922088623046875	9.503173828125E-06	0.922088623046875	2.19818115234375E-05	0.922088623046875	9.5550537109375E-06	0.922088623046875	1.337890625E-05	0.922088623046875	1.8634033203125E-05	0.922088623046875	1.51214599609375E-05	0.52215576171875	2.4566650390625E-06	0.68695068359375;1.03199194700235E-06	0.68695068359375;3.25917324892609E-06	0.68695068359375;2.24920873346444E-06	0.68695068359375;6.13303018007946E-06	0.68695068359375;5.48746526941899E-06	0.68695068359375;5.44516299326339E-06	0.68695068359375;6.92633953119679E-06	0.68695068359375;7.05724485759586E-06	0.68695068359375;7.71371520859382E-06	0.68695068359375;8.44646922192921E-06	0.68695068359375;8.44646922192921E-06	0.68695068359375;8.44646922192921E-06	0.68695068359375;8.84124582925557E-06	0.68695068359375;8.62006799714386E-06	0.68695068359375;9.73793827535737E-06	0.68695068359375;4.63805109124134E-08	0.68695068359375;1.43882209960449E-07	0.68695068359375;1.1400916944495E-07	0.68695068359375;4.86545765684765E-07	0.68695068359375;4.86545765684765E-07	0.68695068359375;4.86545765684765E-07	0.68695068359375;8.7245841887416E-07	0.68695068359375;1.13415826802767E-06	0.68695068359375;1.0523671670643E-06	0.68695068359375;1.68894298190078E-06	0.68695068359375;1.68894298190078E-06
0.29205322265625;7.50152931076356E-11	0.29205322265625;3.55428059895812E-10	0.29205322265625;4.73299893465907E-10	0.29205322265625;4.32332356770814E-11	0.93109130859375	0.00014642333984375	0.93109130859375	1.1041259765625E-05	0.93109130859375	8.1787109375E-06	0.93109130859375	9.576416015625E-06	0.93109130859375	2.22137451171875E-05	0.93109130859375	9.808349609375E-06	0.93109130859375	1.37237548828125E-05	0.93109130859375	1.905517578125E-05	0.93109130859375	1.55120849609375E-05	0.531158447265625	2.5042724609375E-06	0.691986083984375;9.36826058735252E-07	0.691986083984375;3.0462944391161E-06	0.691986083984375;2.24494114576807E-06	0.691986083984375;5.82422574424176E-06	0.691986083984375;5.23856969315735E-06	0.691986083984375;5.58200218924978E-06	0.691986083984375;6.59365180235377E-06	0.691986083984375;6.72371710376125E-06	0.691986083984375;7.34558710607406E-06	0.691986083984375;8.07210503080176E-06	0.691986083984375;8.07210503080176E-06	0.691986083984375;8.07210503080176E-06	0.691986083984375;8.52701221319445E-06	0.691986083984375;8.39470214518122E-06	0.691986083984375;9.38374831963917E-06	0.691986083984375;7.79008781782095E-08	0.691986083984375;1.99247043403626E-07	0.691986083984375;1.54993748709623E-07	0.691986083984375;6.05032688986817E-07	0.691986083984375;6.05032688986817E-07	0.691986083984375;6.05032688986817E-07	0.691986083984375;1.08168466150652E-06	0.691986083984375;1.36877154496848E-06	0.691986083984375;1.27456010460885E-06	0.691986083984375;1.99152350966769E-06	0.691986083984375;1.99152350966769E-06
0.297088623046875;4.98672656944356E-11	0.297088623046875;4.3495178222654E-10	0.297088623046875;5.15747070312501E-10	0.297088623046875;3.91642252604157E-11	0.940093994140625	0.000149993896484375	0.940093994140625	1.12701416015625E-05	0.940093994140625	8.319091796875E-06	0.940093994140625	9.6435546875E-06	0.940093994140625	2.24273681640625E-05	0.940093994140625	1.00555419921875E-05	0.940093994140625	1.40655517578125E-05	0.940093994140625	1.9500732421875E-05	0.940093994140625	1.58935546875E-05	0.5401611328125	2.56805419921875E-06	0.697021484375;8.27622084624463E-07	0.697021484375;2.81449593148498E-06	0.697021484375;2.19185357059908E-06	0.697021484375;5.48247672567545E-06	0.697021484375;4.93781345628633E-06	0.697021484375;5.63462622473906E-06	0.697021484375;6.22039298435783E-06	0.697021484375;6.36274763682705E-06	0.697021484375;6.94727452102889E-06	0.697021484375;7.66910523573343E-06	0.697021484375;7.66910523573343E-06	0.697021484375;7.66910523573343E-06	0.697021484375;8.1731593607621E-06	0.697021484375;8.14438533219169E-06	0.697021484375;9.01130769086842E-06	0.697021484375;1.16135115536045E-07	0.697021484375;2.58579209211188E-07	0.697021484375;1.92621492337267E-07	0.697021484375;7.74484321215659E-07	0.697021484375;7.74484321215659E-07	0.697021484375;7.74484321215659E-07	0.697021484375;1.30342525753407E-06	0.697021484375;1.63146348706191E-06	0.697021484375;1.52299988500068E-06	0.697021484375;2.31211411323892E-06	0.697021484375;2.31211411323892E-06
0.3021240234375;4.57763671874879E-11	0.3021240234375;4.83957926432271E-10	0.3021240234375;5.58194247159089E-10	0.3021240234375;1.37329101562512E-11	0.9490966796875	0.000153594970703125	0.9490966796875	1.1480712890625E-05	0.9490966796875	8.447265625E-06	0.9490966796875	9.716796875E-06	0.9490966796875	2.26318359375E-05	0.9490966796875	1.0302734375E-05	0.9490966796875	1.4404296875E-05	0.9490966796875	1.99066162109375E-05	0.9490966796875	1.629638671875E-05	0.549163818359375	2.633056640625E-06	0.702056884765625;7.20249165201173E-07	0.702056884765625;2.58422330276011E-06	0.702056884765625;2.09298962824258E-06	0.702056884765625;5.1269947969529E-06	0.702056884765625;4.62790194597781E-06	0.702056884765625;5.60210621725959E-06	0.702056884765625;5.84682899058064E-06	0.702056884765625;5.98835043551785E-06	0.702056884765625;6.51722365473371E-06	0.702056884765625;7.26274850707134E-06	0.702056884765625;7.26274850707134E-06	0.702056884765625;7.26274850707134E-06	0.702056884765625;7.81930650832976E-06	0.702056884765625;7.88491324576467E-06	0.702056884765625;8.60834948397267E-06	0.702056884765625;1.58031462268881E-07	0.702056884765625;3.261511211125E-07	0.702056884765625;2.4154073987116E-07	0.702056884765625;8.890043128195E-07	0.702056884765625;8.890043128195E-07	0.702056884765625;8.890043128195E-07	0.702056884765625;1.55232649809287E-06	0.702056884765625;1.90849869087408E-06	0.702056884765625;1.786698454455E-06	0.702056884765625;2.6543721972789E-06	0.702056884765625;2.6543721972789E-06
0.307159423828125;1.61743164062383E-11	0.307159423828125;5.03056844075501E-10	0.307159423828125;5.67072088068184E-10	0.307159423828125;2.47955322265641E-11	0.958099365234375	0.0001572265625	0.958099365234375	1.171875E-05	0.958099365234375	8.5968017578125E-06	0.958099365234375	9.8358154296875E-06	0.958099365234375	2.28668212890625E-05	0.958099365234375	1.05438232421875E-05	0.958099365234375	1.4727783203125E-05	0.958099365234375	2.03826904296875E-05	0.958099365234375	1.673583984375E-05	0.55816650390625	2.63916015625E-06	0.70709228515625;6.23862573990061E-07	0.70709228515625;2.35944504358667E-06	0.70709228515625;2.02159984646311E-06	0.70709228515625;4.79166917615146E-06	0.70709228515625;4.33937245480803E-06	0.70709228515625;5.50887008447234E-06	0.70709228515625;5.48945690377016E-06	0.70709228515625;5.63717103197163E-06	0.70709228515625;6.15006737056046E-06	0.70709228515625;6.88390942169063E-06	0.70709228515625;6.88390942169063E-06	0.70709228515625;6.88390942169063E-06	0.70709228515625;7.48992228664419E-06	0.70709228515625;7.64077523129618E-06	0.70709228515625;8.24512506560751E-06	0.70709228515625;2.13660722690234E-07	0.70709228515625;4.05014590367069E-07	0.70709228515625;3.04193012453447E-07	0.70709228515625;1.05509940352854E-06	0.70709228515625;1.05509940352854E-06	0.70709228515625;1.05509940352854E-06	0.70709228515625;1.83846157682949E-06	0.70709228515625;2.22246289224268E-06	0.70709228515625;2.07786472910539E-06	0.70709228515625;3.02471153064912E-06	0.70709228515625;3.02471153064912E-06
0.31219482421875;2.34985351562378E-11	0.31219482421875;5.2734374999998E-10	0.31219482421875;4.32517311789773E-10	0.31219482421875;6.33239746093728E-11	0.96710205078125	0.000160736083984375	0.96710205078125	1.1968994140625E-05	0.96710205078125	8.7615966796875E-06	0.96710205078125	9.9090576171875E-06	0.96710205078125	2.31048583984375E-05	0.96710205078125	1.080322265625E-05	0.96710205078125	1.507568359375E-05	0.96710205078125	2.07855224609375E-05	0.96710205078125	1.715087890625E-05	0.567169189453125	2.7850341796875E-06	0.712127685546875;5.29001861685199E-07	0.712127685546875;2.13253055394447E-06	0.712127685546875;1.91053721312114E-06	0.712127685546875;4.46122636785001E-06	0.712127685546875;4.04779120582575E-06	0.712127685546875;5.32804850246634E-06	0.712127685546875;5.13513657477217E-06	0.712127685546875;5.28416057373792E-06	0.712127685546875;5.76093843013721E-06	0.712127685546875;6.50201857849742E-06	0.712127685546875;6.50201857849742E-06	0.712127685546875;6.50201857849742E-06	0.712127685546875;7.15443454933362E-06	0.712127685546875;7.3966372168277E-06	0.712127685546875;7.87579713161735E-06	0.712127685546875;2.71731389361587E-07	0.712127685546875;4.86319465871639E-07	0.712127685546875;3.52502023316983E-07	0.712127685546875;1.21600650595634E-06	0.712127685546875;1.21600650595634E-06	0.712127685546875;1.21600650595634E-06	0.712127685546875;2.13070017119112E-06	0.712127685546875;2.54039437876753E-06	0.712127685546875;2.38337426547454E-06	0.712127685546875;3.39779744605059E-06	0.712127685546875;3.39779744605059E-06
0.317230224609375;3.63922119140482E-11	0.317230224609375;5.04023234049459E-10	0.317230224609375;4.41395152698868E-10	0.317230224609375;1.35421752929684E-10	0.976104736328125	0.000164337158203125	0.976104736328125	1.22161865234375E-05	0.976104736328125	8.917236328125E-06	0.976104736328125	1.0015869140625E-05	0.976104736328125	2.33489990234375E-05	0.976104736328125	1.104736328125E-05	0.976104736328125	1.54296875E-05	0.976104736328125	2.12890625E-05	0.976104736328125	1.75872802734375E-05	0.576171875	2.88055419921875E-06	0.7171630859375;4.42686071334517E-07	0.7171630859375;1.92636921806325E-06	0.7171630859375;1.80863835643246E-06	0.7171630859375;4.14178481228445E-06	0.7171630859375;3.74707478243736E-06	0.7171630859375;5.10665281658162E-06	0.7171630859375;4.79182036534842E-06	0.7171630859375;4.9659647921691E-06	0.7171630859375;5.40876443953057E-06	0.7171630859375;6.15680129892856E-06	0.7171630859375;6.15680129892856E-06	0.7171630859375;6.15680129892856E-06	0.7171630859375;6.84036436791137E-06	0.7171630859375;7.16478298723343E-06	0.7171630859375;7.53399671639054E-06	0.7171630859375;3.35905575761869E-07	0.7171630859375;5.776952011912E-07	0.7171630859375;4.20952766304072E-07	0.7171630859375;1.40163327321745E-06	0.7171630859375;1.40163327321745E-06	0.7171630859375;1.40163327321745E-06	0.7171630859375;2.44155710636785E-06	0.7171630859375;2.8812169878524E-06	0.7171630859375;2.70567049651739E-06	0.7171630859375;3.78218027415785E-06	0.7171630859375;3.78218027415785E-06
0.322265625;3.76892089843596E-11	0.322265625;4.56288655598939E-10	0.322265625;3.55668501420463E-10	0.322265625;5.18798828124963E-11	0.985107421875	0.000167877197265625	0.985107421875	1.246337890625E-05	0.985107421875	9.1522216796875E-06	0.985107421875	1.0125732421875E-05	0.985107421875	2.36114501953125E-05	0.985107421875	1.12945556640625E-05	0.985107421875	1.5777587890625E-05	0.985107421875	2.1783447265625E-05	0.985107421875	1.80694580078125E-05	0.585174560546875	3.01055908203125E-06	0.722198486328125;3.65830730202586E-07	0.722198486328125;1.72814245249452E-06	0.722198486328125;1.68232543724378E-06	0.722198486328125;3.84462108875013E-06	0.722198486328125;3.48297945279897E-06	0.722198486328125;4.84833086116564E-06	0.722198486328125;4.49580640201842E-06	0.722198486328125;4.65478805356903E-06	0.722198486328125;5.09809435517393E-06	0.722198486328125;5.8390498396722E-06	0.722198486328125;5.8390498396722E-06	0.722198486328125;5.8390498396722E-06	0.722198486328125;6.53850121773912E-06	0.722198486328125;6.93598051545166E-06	0.722198486328125;7.20745509022623E-06	0.722198486328125;4.0252116841215E-07	0.722198486328125;6.77615858385761E-07	0.722198486328125;4.77196478041161E-07	0.722198486328125;1.59366873188482E-06	0.722198486328125;1.59366873188482E-06	0.722198486328125;1.59366873188482E-06	0.722198486328125;2.76523142435709E-06	0.722198486328125;3.23638285865601E-06	0.722198486328125;3.03620647365399E-06	0.722198486328125;4.17449767257761E-06	0.722198486328125;4.17449767257761E-06
0.327301025390625;1.30462646484229E-11	0.327301025390625;4.04891967773417E-10	0.327301025390625;2.42476029829558E-10	0.327301025390625;1.1177062988281E-10	0.994110107421875	0.000171356201171875	0.994110107421875	1.273193359375E-05	0.994110107421875	9.31396484375E-06	0.994110107421875	1.0260009765625E-05	0.994110107421875	2.38800048828125E-05	0.994110107421875	1.15447998046875E-05	0.994110107421875	1.61224365234375E-05	0.994110107421875	2.22625732421875E-05	0.994110107421875	1.85943603515625E-05	0.59417724609375	3.14422607421875E-06	0.72723388671875;2.99351365703122E-07	0.72723388671875;1.55127917778794E-06	0.72723388671875;1.56212465948793E-06	0.72723388671875;3.57829517436208E-06	0.72723388671875;3.22500801325374E-06	0.72723388671875;4.56591463186113E-06	0.72723388671875;4.21079665867045E-06	0.72723388671875;4.37659500382879E-06	0.72723388671875;4.78989452402154E-06	0.72723388671875;5.52745475435517E-06	0.72723388671875;5.52745475435517E-06	0.72723388671875;5.52745475435517E-06	0.72723388671875;6.25500427646113E-06	0.72723388671875;6.71030766152965E-06	0.72723388671875;6.90233792477168E-06	0.72723388671875;4.78902390675005E-07	0.72723388671875;7.7784175527599E-07	0.72723388671875;5.56023342415826E-07	0.72723388671875;1.79760650262185E-06	0.72723388671875;1.79760650262185E-06	0.72723388671875;1.79760650262185E-06	0.72723388671875;3.10172594576349E-06	0.72723388671875;3.59002597515057E-06	0.72723388671875;3.37803610476154E-06	0.72723388671875;4.56285348238211E-06	0.72723388671875;4.56285348238211E-06
0.33233642578125;1.61743164062334E-11	0.33233642578125;3.54715983072898E-10	0.33233642578125;2.05577503551151E-10	0.33233642578125;1.38092041015629E-10	1.00311279296875	0.0001749267578125	1.00311279296875	1.3018798828125E-05	1.00311279296875	9.4879150390625E-06	1.00311279296875	1.04156494140625E-05	1.00311279296875	2.41912841796875E-05	1.00311279296875	1.18011474609375E-05	1.00311279296875	1.6461181640625E-05	1.00311279296875	2.279052734375E-05	1.00311279296875	1.91680908203125E-05	0.603179931640625	3.2843017578125E-06	0.732269287109375;2.40501395734907E-07	0.732269287109375;1.38479187964385E-06	0.732269287109375;1.53958013173206E-06	0.732269287109375;3.32173488497403E-06	0.732269287109375;2.99450239402102E-06	0.732269287109375;4.27220689865036E-06	0.732269287109375;3.93799394657248E-06	0.732269287109375;4.12037461033856E-06	0.732269287109375;4.48779820849414E-06	0.732269287109375;5.23722197372564E-06	0.732269287109375;5.23722197372564E-06	0.732269287109375;5.23722197372564E-06	0.732269287109375;5.98066260862065E-06	0.732269287109375;6.47547953417013E-06	0.732269287109375;6.60027251712963E-06	0.732269287109375;5.5406290981286E-07	0.732269287109375;8.7684694904122E-07	0.732269287109375;6.26915636477992E-07	0.732269287109375;2.00612191007763E-06	0.732269287109375;2.00612191007763E-06	0.732269287109375;2.00612191007763E-06	0.732269287109375;3.44462915857614E-06	0.732269287109375;3.93939663070762E-06	0.732269287109375;3.71345704446285E-06	0.732269287109375;4.93778155781161E-06	0.732269287109375;4.93778155781161E-06
0.337371826171875;2.18200683593579E-11	0.337371826171875;2.80736287434876E-10	0.337371826171875;1.83937766335245E-10	0.337371826171875;6.67572021484447E-11	1.01211547851563	0.00017852783203125	1.01211547851563	1.33026123046875E-05	1.01211547851563	9.6954345703125E-06	1.01211547851563	1.058349609375E-05	1.01211547851563	2.4517822265625E-05	1.01211547851563	1.20330810546875E-05	1.01211547851563	1.68212890625E-05	1.01211547851563	2.33795166015625E-05	1.01211547851563	1.971435546875E-05	0.6121826171875	3.43292236328125E-06	0.7373046875;1.91417050826415E-07	0.7373046875;1.23936287270439E-06	0.7373046875;1.44990563975905E-06	0.7373046875;3.09204516203233E-06	0.7373046875;2.78843137716387E-06	0.7373046875;3.98736413023644E-06	0.7373046875;3.68351967313495E-06	0.7373046875;3.86997719606326E-06	0.7373046875;4.25286943658294E-06	0.7373046875;4.9714562432532E-06	0.7373046875;4.9714562432532E-06	0.7373046875;4.9714562432532E-06	0.7373046875;5.72468728765698E-06	0.7373046875;6.25293703677374E-06	0.7373046875;6.30132117622368E-06	0.7373046875;6.38073531659162E-07	0.7373046875;9.78293617099878E-07	0.7373046875;6.97197736538334E-07	0.7373046875;2.20853428388274E-06	0.7373046875;2.20853428388274E-06	0.7373046875;2.20853428388274E-06	0.7373046875;3.79333370999219E-06	0.7373046875;4.29121197614443E-06	0.7373046875;4.04826988667143E-06	0.7373046875;5.3133259236287E-06	0.7373046875;5.3133259236287E-06
0.3424072265625;5.18798828123242E-12	0.3424072265625;2.43377685546857E-10	0.3424072265625;8.29523259943372E-11	0.3424072265625;2.59399414062581E-11	1.0211181640625	0.000181884765625	1.0211181640625	1.36138916015625E-05	1.0211181640625	9.9365234375E-06	1.0211181640625	1.07696533203125E-05	1.0211181640625	2.48687744140625E-05	1.0211181640625	1.234130859375E-05	1.0211181640625	1.72088623046875E-05	1.0211181640625	2.4029541015625E-05	1.0211181640625	2.032470703125E-05	0.621185302734375	3.616943359375E-06	0.742340087890625;1.49962100449173E-07	0.742340087890625;1.10247878763993E-06	0.742340087890625;1.31750653841103E-06	0.742340087890625;2.88737985315313E-06	0.742340087890625;2.59151563374423E-06	0.742340087890625;3.71472839307253E-06	0.742340087890625;3.44735594657243E-06	0.742340087890625;3.65009735991295E-06	0.742340087890625;3.98437132873424E-06	0.742340087890625;4.70569051278076E-06	0.742340087890625;4.70569051278076E-06	0.742340087890625;4.70569051278076E-06	0.742340087890625;5.45955669325581E-06	0.742340087890625;6.02123926593984E-06	0.742340087890625;6.00847335094273E-06	0.742340087890625;7.22999680849213E-07	0.742340087890625;1.08706450390853E-06	0.742340087890625;7.66869485036174E-07	0.742340087890625;2.40667419675035E-06	0.742340087890625;2.40667419675035E-06	0.742340087890625;2.40667419675035E-06	0.742340087890625;4.13288298797073E-06	0.742340087890625;4.62654782939374E-06	0.742340087890625;4.37026534606751E-06	0.742340087890625;5.66109929335204E-06	0.742340087890625;5.66109929335204E-06
0.347442626953125;1.84631347656096E-11	0.347442626953125;1.48340861002588E-10	0.347442626953125;6.43643465909332E-11	0.347442626953125;9.91821289063227E-12	1.03012084960938	0.000185302734375	1.03012084960938	1.3934326171875E-05	1.03012084960938	1.01959228515625E-05	1.03012084960938	1.0986328125E-05	1.03012084960938	2.5262451171875E-05	1.03012084960938	1.2591552734375E-05	1.03012084960938	1.7559814453125E-05	1.03012084960938	2.47100830078125E-05	1.03012084960938	2.10418701171875E-05	0.63018798828125	3.81866455078125E-06	0.74737548828125;1.13389962620562E-07	0.74737548828125;9.81464972475106E-07	0.74737548828125;1.2156337637627E-06	0.74737548828125;2.68547617832928E-06	0.74737548828125;2.41598278997077E-06	0.74737548828125;3.44943191166308E-06	0.74737548828125;3.22952055868214E-06	0.74737548828125;3.42139186940565E-06	0.74737548828125;3.73116076584175E-06	0.74737548828125;4.45218467209303E-06	0.74737548828125;4.45218467209303E-06	0.74737548828125;4.45218467209303E-06	0.74737548828125;5.19448176463406E-06	0.74737548828125;5.78656870519203E-06	0.74737548828125;5.72484295698166E-06	0.74737548828125;8.01822319832069E-07	0.74737548828125;1.18942677069481E-06	0.74737548828125;8.38677632662943E-07	0.74737548828125;2.59504898709144E-06	0.74737548828125;2.59504898709144E-06	0.74737548828125;2.59504898709144E-06	0.74737548828125;4.47640270249299E-06	0.74737548828125;4.95029041795538E-06	0.74737548828125;4.67212154190057E-06	0.74737548828125;5.99484071129462E-06	0.74737548828125;5.99484071129462E-06
0.35247802734375;-8.23974609376559E-12	0.35247802734375;8.6263020833319E-11	0.35247802734375;-2.74658203124725E-11	0.35247802734375;3.96728515625059E-11	1.03912353515625	0.0001888427734375	1.03912353515625	1.42486572265625E-05	1.03912353515625	1.0455322265625E-05	1.03912353515625	1.1236572265625E-05	1.03912353515625	2.56683349609375E-05	1.03912353515625	1.28997802734375E-05	1.03912353515625	1.7962646484375E-05	1.03912353515625	2.53265380859375E-05	1.03912353515625	2.1710205078125E-05	0.639190673828125	4.0570068359375E-06	0.752410888671875;7.80385279169517E-08	0.752410888671875;8.74794419029033E-07	0.752410888671875;1.17174438755186E-06	0.752410888671875;2.49883129256794E-06	0.752410888671875;2.2679157665098E-06	0.752410888671875;3.19634246150364E-06	0.752410888671875;3.00863341297936E-06	0.752410888671875;3.2064192890546E-06	0.752410888671875;3.48710547638676E-06	0.752410888671875;4.1925753157803E-06	0.752410888671875;4.1925753157803E-06	0.752410888671875;4.1925753157803E-06	0.752410888671875;4.93856210944981E-06	0.752410888671875;5.53663935538171E-06	0.752410888671875;5.42290201614558E-06	0.752410888671875;8.77898376783675E-07	0.752410888671875;1.27591989685608E-06	0.752410888671875;8.97058045914711E-07	0.752410888671875;2.77243744930752E-06	0.752410888671875;2.77243744930752E-06	0.752410888671875;2.77243744930752E-06	0.752410888671875;4.77445122560899E-06	0.752410888671875;5.23039286979826E-06	0.752410888671875;4.94437568695238E-06	0.752410888671875;6.28005918001845E-06	0.752410888671875;6.28005918001845E-06
0.357513427734375;2.83050537109233E-11	0.357513427734375;6.23321533203013E-11	0.357513427734375;3.73840332031511E-11	0.357513427734375;3.2806396484382E-11	1.04812622070313	0.0001922607421875	1.04812622070313	1.45751953125E-05	1.04812622070313	1.07574462890625E-05	1.04812622070313	1.14898681640625E-05	1.04812622070313	2.61810302734375E-05	1.04812622070313	1.31683349609375E-05	1.04812622070313	1.8389892578125E-05	1.04812622070313	2.608642578125E-05	1.04812622070313	2.24700927734375E-05	0.648193359375	4.31976318359375E-06	0.7574462890625;5.30630698127444E-08	0.7574462890625;7.77280226462766E-07	0.7574462890625;1.07903563489963E-06	0.7574462890625;2.3274601147103E-06	0.7574462890625;2.10461049399821E-06	0.7574462890625;2.97744782078873E-06	0.7574462890625;2.80302264934897E-06	0.7574462890625;2.99452258451588E-06	0.7574462890625;3.2522339617027E-06	0.7574462890625;3.93912194792639E-06	0.7574462890625;3.93912194792639E-06	0.7574462890625;3.93912194792639E-06	0.7574462890625;4.66743892650833E-06	0.7574462890625;5.277633699743E-06	0.7574462890625;5.1332298116614E-06	0.7574462890625;9.53364087878246E-07	0.7574462890625;1.36149756958145E-06	0.7574462890625;9.60016273917893E-07	0.7574462890625;2.92724342165935E-06	0.7574462890625;2.92724342165935E-06	0.7574462890625;2.92724342165935E-06	0.7574462890625;5.05754941291057E-06	0.7574462890625;5.48944171060897E-06	0.7574462890625;5.20045791690816E-06	0.7574462890625;6.54086986765108E-06	0.7574462890625;6.54086986765108E-06
0.362548828125;1.05285644531104E-11	0.362548828125;2.98563639322831E-11	0.362548828125;-1.37329101562214E-11	0.362548828125;-2.59399414062481E-11	1.05712890625	0.000195831298828125	1.05712890625	1.49444580078125E-05	1.05712890625	1.10748291015625E-05	1.05712890625	1.17919921875E-05	1.05712890625	2.65899658203125E-05	1.05712890625	1.35223388671875E-05	1.05712890625	1.88507080078125E-05	1.05712890625	2.67974853515625E-05	1.05712890625	2.33245849609375E-05	0.657196044921875	4.60662841796875E-06	0.762481689453125;3.26652484272865E-08	0.762481689453125;6.944144713965E-07	0.762481689453125;9.74119850997394E-07	0.762481689453125;2.16219245247767E-06	0.762481689453125;1.95351225273661E-06	0.762481689453125;2.77289644179257E-06	0.762481689453125;2.60046364353109E-06	0.762481689453125;2.80398818466466E-06	0.762481689453125;3.03872475170614E-06	0.762481689453125;3.70092736913499E-06	0.762481689453125;3.70092736913499E-06	0.762481689453125;3.70092736913499E-06	0.762481689453125;4.43598859512935E-06	0.762481689453125;5.02473155972927E-06	0.762481689453125;4.83135057592721E-06	0.762481689453125;1.02242110756657E-06	0.762481689453125;1.43761479308807E-06	0.762481689453125;1.01717616207732E-06	0.762481689453125;3.06892683541742E-06	0.762481689453125;3.06892683541742E-06	0.762481689453125;3.06892683541742E-06	0.762481689453125;5.31684388927466E-06	0.762481689453125;5.71156428188843E-06	0.762481689453125;5.42754844764519E-06	0.762481689453125;6.76505946153372E-06	0.762481689453125;6.76505946153372E-06
0.367584228515625;-1.24359130859497E-11	0.367584228515625;-1.81833902994837E-11	0.367584228515625;-2.28881835934817E-12	0.367584228515625;4.88281250000045E-11	1.06613159179688	0.000199462890625	1.06613159179688	1.53228759765625E-05	1.06613159179688	1.14044189453125E-05	1.06613159179688	1.21063232421875E-05	1.06613159179688	2.71392822265625E-05	1.06613159179688	1.38641357421875E-05	1.06613159179688	1.9305419921875E-05	1.06613159179688	2.764892578125E-05	1.06613159179688	2.42340087890625E-05	0.66619873046875	4.937744140625E-06	0.76751708984375;1.89812942540746E-08	0.76751708984375;6.1460151135102E-07	0.76751708984375;8.9362683739572E-07	0.76751708984375;2.02135355206405E-06	0.76751708984375;1.8268484498893E-06	0.76751708984375;2.58453450116309E-06	0.76751708984375;2.41928423948712E-06	0.76751708984375;2.61347745069732E-06	0.76751708984375;2.82524365233926E-06	0.76751708984375;3.46278462402402E-06	0.76751708984375;3.46278462402402E-06	0.76751708984375;3.46278462402402E-06	0.76751708984375;4.15271297077711E-06	0.76751708984375;4.76275274584874E-06	0.76751708984375;4.54173932568651E-06	0.76751708984375;1.08262803551099E-06	0.76751708984375;1.51098551016017E-06	0.76751708984375;1.06426543506018E-06	0.76751708984375;3.18863812122371E-06	0.76751708984375;3.18863812122371E-06	0.76751708984375;3.18863812122371E-06	0.76751708984375;5.53768959339925E-06	0.76751708984375;5.89584864794775E-06	0.76751708984375;5.59787872670825E-06	0.76751708984375;6.94653082586934E-06	0.76751708984375;6.94653082586934E-06
0.37261962890625;-4.27246093751433E-12	0.37261962890625;-4.88281250000078E-12	0.37261962890625;-1.52587890624722E-11	0.37261962890625;1.06811523437527E-11	1.07513427734375	0.00020281982421875	1.07513427734375	1.5704345703125E-05	1.07513427734375	1.17706298828125E-05	1.07513427734375	1.24664306640625E-05	1.07513427734375	2.772216796875E-05	1.07513427734375	1.42486572265625E-05	1.07513427734375	1.9866943359375E-05	1.07513427734375	2.87567138671875E-05	1.07513427734375	2.51251220703125E-05	0.675201416015625	5.30975341796875E-06	0.772552490234375;3.16110961211184E-09	0.772552490234375;5.50047340368039E-07	0.772552490234375;8.28392612856552E-07	0.772552490234375;1.86830762040044E-06	0.772552490234375;1.70323640485449E-06	0.772552490234375;2.40715888865861E-06	0.772552490234375;2.23810483544314E-06	0.772552490234375;2.41991495891748E-06	0.772552490234375;2.63312485765987E-06	0.772552490234375;3.22464187891305E-06	0.772552490234375;3.22464187891305E-06	0.772552490234375;3.22464187891305E-06	0.772552490234375;3.89385140892487E-06	0.772552490234375;4.48856690071822E-06	0.772552490234375;4.24602455982081E-06	0.772552490234375;1.13215381111167E-06	0.772552490234375;1.54987136395102E-06	0.772552490234375;1.10891330179305E-06	0.772552490234375;3.27569559843625E-06	0.772552490234375;3.27569559843625E-06	0.772552490234375;3.27569559843625E-06	0.772552490234375;5.71581068814884E-06	0.772552490234375;6.02611690072583E-06	0.772552490234375;5.71785500186506E-06	0.772552490234375;7.06696703395495E-06	0.772552490234375;7.06696703395495E-06
0.377655029296875;1.22070312498779E-12	0.377655029296875;-2.12860107421885E-11	0.377655029296875;-4.9209594726535E-11	0.377655029296875;2.13623046875022E-11	1.08413696289063	0.000206207275390625	1.08413696289063	1.611328125E-05	1.08413696289063	1.2213134765625E-05	1.08413696289063	1.2823486328125E-05	1.08413696289063	2.83477783203125E-05	1.08413696289063	1.47674560546875E-05	1.08413696289063	2.041015625E-05	1.08413696289063	2.9742431640625E-05	1.08413696289063	2.60223388671875E-05	0.6842041015625	5.765380859375E-06	0.777587890625;1.68418670127207E-09	0.777587890625;4.91292488272534E-07	0.777587890625;7.60115257185179E-07	0.777587890625;1.74579366202306E-06	0.777587890625;1.55828215925413E-06	0.777587890625;2.2456674543052E-06	0.777587890625;2.06609761105947E-06	0.777587890625;2.23553083060154E-06	0.777587890625;2.43798189213836E-06	0.777587890625;2.99570535265806E-06	0.777587890625;2.99570535265806E-06	0.777587890625;2.99570535265806E-06	0.777587890625;3.63504350299882E-06	0.777587890625;4.2327694696765E-06	0.777587890625;3.96562849341944E-06	0.777587890625;1.17374502243662E-06	0.777587890625;1.59669186449553E-06	0.777587890625;1.13830257078418E-06	0.777587890625;3.33009980052824E-06	0.777587890625;3.33009980052824E-06	0.777587890625;3.33009980052824E-06	0.777587890625;5.86494353068709E-06	0.777587890625;6.11976769573705E-06	0.777587890625;5.8039592301058E-06	0.777587890625;7.15078857732815E-06	0.777587890625;7.15078857732815E-06
0.3826904296875;-1.52587890626079E-12	0.3826904296875;-4.74548339843744E-11	0.3826904296875;2.2888183593978E-12	0.3826904296875;4.57763671875259E-12	1.0931396484375	0.000209686279296875	1.0931396484375	1.6534423828125E-05	1.0931396484375	1.26373291015625E-05	1.0931396484375	1.3330078125E-05	1.0931396484375	2.9034423828125E-05	1.0931396484375	1.53472900390625E-05	1.0931396484375	2.10296630859375E-05	1.0931396484375	3.08349609375E-05	1.0931396484375	2.71087646484375E-05	0.693206787109375	6.27288818359375E-06	0.782623291015625;-1.31861511581796E-09	0.782623291015625;4.3864115180203E-07	0.782623291015625;7.22355479638815E-07	0.782623291015625;1.61107267239568E-06	0.782623291015625;1.44079373396627E-06	0.782623291015625;2.09485717229555E-06	0.782623291015625;1.91240093355079E-06	0.782623291015625;2.0877677960356E-06	0.782623291015625;2.25809771567935E-06	0.782623291015625;2.80644167796558E-06	0.782623291015625;2.80644167796558E-06	0.782623291015625;2.80644167796558E-06	0.782623291015625;3.39149438613527E-06	0.782623291015625;3.9830755542598E-06	0.782623291015625;3.69133594264307E-06	0.782623291015625;1.20190849938656E-06	0.782623291015625;1.6065860955088E-06	0.782623291015625;1.16128314836907E-06	0.782623291015625;3.36192099480772E-06	0.782623291015625;3.36192099480772E-06	0.782623291015625;3.36192099480772E-06	0.782623291015625;5.95059981072534E-06	0.782623291015625;6.16153860793576E-06	0.782623291015625;5.85039060678404E-06	0.782623291015625;7.20104078476385E-06	0.782623291015625;7.20104078476385E-06
0.387725830078125;-1.89971923828254E-11	0.387725830078125;-1.73950195312526E-11	0.387725830078125;-3.47137451171633E-11	0.387725830078125;-9.15527343749526E-12	1.10214233398438	0.00021307373046875	1.10214233398438	1.697998046875E-05	1.10214233398438	1.31103515625E-05	1.10214233398438	1.37176513671875E-05	1.10214233398438	2.97637939453125E-05	1.10214233398438	1.59271240234375E-05	1.10214233398438	2.18017578125E-05	1.10214233398438	3.22021484375E-05	1.10214233398438	2.8265380859375E-05	0.70220947265625	6.854248046875E-06	0.78765869140625;-7.37317474540765E-09	0.78765869140625;3.93925299123737E-07	0.78765869140625;6.54086629731228E-07	0.78765869140625;1.49467623822576E-06	0.78765869140625;1.36299788689791E-06	0.78765869140625;1.94589281455774E-06	0.78765869140625;1.75566892136253E-06	0.78765869140625;1.91561309311626E-06	0.78765869140625;2.09655102022599E-06	0.78765869140625;2.57755496529355E-06	0.78765869140625;2.57755496529355E-06	0.78765869140625;2.57755496529355E-06	0.78765869140625;3.15410125026458E-06	0.78765869140625;3.75787247699247E-06	0.78765869140625;3.43541251881504E-06	0.78765869140625;1.2193908300709E-06	0.78765869140625;1.60824065686947E-06	0.78765869140625;1.15740845234783E-06	0.78765869140625;3.35895268349791E-06	0.78765869140625;3.35895268349791E-06	0.78765869140625;3.35895268349791E-06	0.78765869140625;5.99963848656403E-06	0.78765869140625;6.13922625681133E-06	0.78765869140625;5.83578929201496E-06	0.78765869140625;7.18416074936217E-06	0.78765869140625;7.18416074936217E-06
0.39276123046875;-9.3078613281359E-12	0.39276123046875;-4.3182373046875E-11	0.39276123046875;-5.6457519531229E-11	0.39276123046875;-7.6293945312444E-12	1.0931396484375	0.000204345703125	1.0931396484375	1.55242919921875E-05	1.0931396484375	1.136474609375E-05	1.0931396484375	1.1859130859375E-05	1.0931396484375	2.56927490234375E-05	1.0931396484375	1.38946533203125E-05	1.0931396484375	1.9342041015625E-05	1.0931396484375	2.7642822265625E-05	1.0931396484375	2.413330078125E-05	0.711212158203125	7.53173828125E-06	0.792694091796875;-9.15527343749814E-09	0.792694091796875;3.54702610507945E-07	0.792694091796875;6.07180084511132E-07	0.792694091796875;1.38438331968083E-06	0.792694091796875;1.23637391482954E-06	0.792694091796875;1.81066136697619E-06	0.792694091796875;1.62029921386177E-06	0.792694091796875;1.75871717925942E-06	0.792694091796875;1.93500432477263E-06	0.792694091796875;2.38834110418402E-06	0.792694091796875;2.38834110418402E-06	0.792694091796875;2.38834110418402E-06	0.792694091796875;2.92891514564389E-06	0.792694091796875;3.49604830597514E-06	0.792694091796875;3.191696126237E-06	0.792694091796875;1.22710753575525E-06	0.792694091796875;1.59646748385515E-06	0.792694091796875;1.17794781882659E-06	0.792694091796875;3.34042040734434E-06	0.792694091796875;3.34042040734434E-06	0.792694091796875;3.34042040734434E-06	0.792694091796875;5.99374552177772E-06	0.792694091796875;6.07113753849939E-06	0.792694091796875;5.78456688349589E-06	0.792694091796875;7.12150434677299E-06	0.792694091796875;7.12150434677299E-06
0.397796630859375;-1.25885009765738E-11	0.397796630859375;-4.52423095703135E-11	0.397796630859375;-2.9602050781233E-11	0.397796630859375;-2.13623046874956E-11	1.08413696289063	0.00019647216796875	1.08413696289063	1.44378662109375E-05	1.08413696289063	1.01348876953125E-05	1.08413696289063	1.05865478515625E-05	1.08413696289063	2.28240966796875E-05	1.08413696289063	1.24969482421875E-05	1.08413696289063	1.7596435546875E-05	1.08413696289063	2.46124267578125E-05	1.08413696289063	2.12188720703125E-05	0.72021484375	8.3282470703125E-06	0.7977294921875;-1.52587890624983E-08	0.7977294921875;3.28603321588428E-07	0.7977294921875;5.41971338215665E-07	0.7977294921875;1.28020745904645E-06	0.7977294921875;1.13418325135493E-06	0.7977294921875;1.67971699987143E-06	0.7977294921875;1.4757900839539E-06	0.7977294921875;1.62320515267492E-06	0.7977294921875;1.79789784825888E-06	0.7977294921875;2.208330961379E-06	0.7977294921875;2.208330961379E-06	0.7977294921875;2.208330961379E-06	0.7977294921875;2.71598709746224E-06	0.7977294921875;3.27092056034484E-06	0.7977294921875;2.96024373602678E-06	0.7977294921875;1.21346194278914E-06	0.7977294921875;1.57309770675928E-06	0.7977294921875;1.16705427689202E-06	0.7977294921875;3.27336571031996E-06	0.7977294921875;3.27336571031996E-06	0.7977294921875;3.27336571031996E-06	0.7977294921875;5.94513145132878E-06	0.7977294921875;5.96948312029249E-06	0.7977294921875;5.69062230942052E-06	0.7977294921875;7.01307795719822E-06	0.7977294921875;7.01307795719822E-06
0.40283203125;-3.0517578125009E-11	0.40283203125;-6.01196289062486E-11	0.40283203125;-3.32641601562377E-11	0.40283203125;-3.2043457031245E-11	1.07513427734375	0.0001890869140625	1.07513427734375	1.35406494140625E-05	1.07513427734375	9.1888427734375E-06	1.07513427734375	9.5733642578125E-06	1.07513427734375	2.0654296875E-05	1.07513427734375	1.141357421875E-05	1.07513427734375	1.6217041015625E-05	1.07513427734375	2.22991943359375E-05	1.07513427734375	1.8988037109375E-05	0.729217529296875	9.24072265625E-06	0.802764892578125;-1.37329101562481E-08	0.802764892578125;2.8755041938766E-07	0.802764892578125;5.04228412232708E-07	0.802764892578125;1.18823862966207E-06	0.802764892578125;1.09607950194282E-06	0.802764892578125;1.56342107026666E-06	0.802764892578125;1.35569501654602E-06	0.802764892578125;1.51515894640293E-06	0.802764892578125;1.64858434049513E-06	0.802764892578125;2.04663136544898E-06	0.802764892578125;2.04663136544898E-06	0.802764892578125;2.04663136544898E-06	0.802764892578125;2.51831783834309E-06	0.802764892578125;3.06410336158954E-06	0.802764892578125;2.73794661925407E-06	0.802764892578125;1.19249213107303E-06	0.802764892578125;1.53294326169466E-06	0.802764892578125;1.1387657154262E-06	0.802764892578125;3.19044187267058E-06	0.802764892578125;3.19044187267058E-06	0.802764892578125;3.19044187267058E-06	0.802764892578125;5.85989628712984E-06	0.802764892578125;5.82815585052309E-06	0.802764892578125;5.55700488378266E-06	0.802764892578125;6.86497871606094E-06	0.802764892578125;6.86497871606094E-06
0.407867431640625;-2.68173217773532E-11	0.407867431640625;-5.29479980468765E-11	0.407867431640625;-1.25122070312452E-11	0.407867431640625;-2.7465820312499E-11	1.06613159179688	0.0001822509765625	1.06613159179688	1.278076171875E-05	1.06613159179688	8.41064453125E-06	1.06613159179688	8.7554931640625E-06	1.06613159179688	1.88934326171875E-05	1.06613159179688	1.05377197265625E-05	1.06613159179688	1.50665283203125E-05	1.06613159179688	2.03887939453125E-05	1.06613159179688	1.72637939453125E-05	0.73822021484375	1.03057861328125E-05	0.80780029296875;-1.15203857421859E-08	0.80780029296875;2.54432850047864E-07	0.80780029296875;4.69545391777056E-07	0.80780029296875;1.10238631534065E-06	0.80780029296875;9.96959261822967E-07	0.80780029296875;1.44713942990746E-06	0.80780029296875;1.23866690055847E-06	0.80780029296875;1.38577109571977E-06	0.80780029296875;1.52065839616487E-06	0.80780029296875;1.89718564785278E-06	0.80780029296875;1.89718564785278E-06	0.80780029296875;1.89718564785278E-06	0.80780029296875;2.33290495407146E-06	0.80780029296875;2.86651497981771E-06	0.80780029296875;2.54927393113268E-06	0.80780029296875;1.16175670027207E-06	0.80780029296875;1.48882160542757E-06	0.80780029296875;1.1196326244533E-06	0.80780029296875;3.09378564306081E-06	0.80780029296875;3.09378564306081E-06	0.80780029296875;3.09378564306081E-06	0.80780029296875;5.73194000316334E-06	0.80780029296875;5.65021107925117E-06	0.80780029296875;5.40813107129034E-06	0.80780029296875;6.69552345350849E-06	0.80780029296875;6.69552345350849E-06
0.41290283203125;-3.8070678710948E-11	0.41290283203125;-8.23974609375003E-11	0.41290283203125;-5.88989257812476E-11	0.41290283203125;-1.67846679687463E-11	1.05712890625	0.0001756591796875	1.05712890625	1.212158203125E-05	1.05712890625	7.745361328125E-06	1.05712890625	8.074951171875E-06	1.05712890625	1.74560546875E-05	1.05712890625	9.80224609375E-06	1.05712890625	1.41143798828125E-05	1.05712890625	1.88262939453125E-05	1.05712890625	1.57562255859375E-05	0.747222900390625	1.15692138671875E-05	0.812835693359375;-1.38854980468736E-08	0.812835693359375;2.28639499458068E-07	0.812835693359375;4.22655340071398E-07	0.812835693359375;1.01348224320674E-06	0.812835693359375;9.40563631078116E-07	0.812835693359375;1.34336999657951E-06	0.812835693359375;1.13384581582091E-06	0.812835693359375;1.2655385184741E-06	0.812835693359375;1.4140947565221E-06	0.812835693359375;1.75384344588158E-06	0.812835693359375;1.75384344588158E-06	0.812835693359375;1.75384344588158E-06	0.812835693359375;2.15359558542483E-06	0.812835693359375;2.68418538710837E-06	0.812835693359375;2.36365300082379E-06	0.812835693359375;1.1224763475961E-06	0.812835693359375;1.42303246869173E-06	0.812835693359375;1.0827993381679E-06	0.812835693359375;2.97393605407605E-06	0.812835693359375;2.97393605407605E-06	0.812835693359375;2.97393605407605E-06	0.812835693359375;5.57346614107184E-06	0.812835693359375;5.45090400329175E-06	0.812835693359375;5.20127386036053E-06	0.812835693359375;6.46808479251855E-06	0.812835693359375;6.46808479251855E-06
0.417938232421875;-1.72805786132928E-11	0.417938232421875;-5.62286376953128E-11	0.417938232421875;2.28881835937464E-11	0.417938232421875;-5.51859537760415E-11	1.04812622070313	0.0001693115234375	1.04812622070313	1.15386962890625E-05	1.04812622070313	7.183837890625E-06	1.04812622070313	7.4981689453125E-06	1.04812622070313	1.6229248046875E-05	1.04812622070313	9.2041015625E-06	1.04812622070313	1.32843017578125E-05	1.04812622070313	1.74591064453125E-05	1.04812622070313	1.44866943359375E-05	0.7562255859375	1.30279541015625E-05	0.81787109375;-1.46484374999981E-08	0.81787109375;1.93386378147907E-07	0.81787109375;4.18497810350247E-07	0.81787109375;9.42901101594674E-07	0.81787109375;8.7197895771191E-07	0.81787109375;1.24083514737226E-06	0.81787109375;1.03209094390939E-06	0.81787109375;1.16058436301263E-06	0.81787109375;1.30450360544946E-06	0.81787109375;1.6227533042835E-06	0.81787109375;1.6227533042835E-06	0.81787109375;1.6227533042835E-06	0.81787109375;2.0017994670295E-06	0.81787109375;2.49582370008241E-06	0.81787109375;2.18724029926002E-06	0.81787109375;1.06671650844779E-06	0.81787109375;1.35205541518627E-06	0.81787109375;1.04718695016974E-06	0.81787109375;2.83821782762915E-06	0.81787109375;2.83821782762915E-06	0.81787109375;2.83821782762915E-06	0.81787109375;5.37837463280651E-06	0.81787109375;5.20277232227221E-06	0.81787109375;4.97916020086877E-06	0.81787109375;6.20097941931664E-06	0.81787109375;6.20097941931664E-06
0.4229736328125;-2.12097167968847E-11	0.4229736328125;-8.92639160156276E-11	0.4229736328125;2.83813476562403E-11	0.4229736328125;-8.13802083333463E-12	1.03912353515625	0.000163299560546875	1.03912353515625	1.10137939453125E-05	1.03912353515625	6.6986083984375E-06	1.03912353515625	6.9976806640625E-06	1.03912353515625	1.5191650390625E-05	1.03912353515625	8.673095703125E-06	1.03912353515625	1.25274658203125E-05	1.03912353515625	1.62689208984375E-05	1.03912353515625	1.339111328125E-05	0.765228271484375	1.46942138671875E-05	0.822906494140625;-1.44958496093726E-08	0.822906494140625;1.69729936525245E-07	0.822906494140625;4.0823676500409E-07	0.822906494140625;8.72319959982608E-07	0.822906494140625;8.18653073408206E-07	0.822906494140625;1.16301953644627E-06	0.822906494140625;9.42543103247866E-07	0.822906494140625;1.07699251223865E-06	0.822906494140625;1.19796421218931E-06	0.822906494140625;1.50081843612292E-06	0.822906494140625;1.50081843612292E-06	0.822906494140625;1.50081843612292E-06	0.822906494140625;1.85000334863417E-06	0.822906494140625;2.33492783336896E-06	0.822906494140625;2.03218990238375E-06	0.822906494140625;1.01522913023697E-06	0.822906494140625;1.27192308824331E-06	0.822906494140625;1.00913315592158E-06	0.822906494140625;2.69181844883849E-06	0.822906494140625;2.69181844883849E-06	0.822906494140625;2.69181844883849E-06	0.822906494140625;5.17412785110367E-06	0.822906494140625;4.95158888344016E-06	0.822906494140625;4.75094302575203E-06	0.822906494140625;5.93692580392724E-06	0.822906494140625;5.93692580392724E-06
0.428009033203125;-6.46209716796991E-11	0.428009033203125;-7.62939453125002E-11	0.428009033203125;9.49096679687389E-11	0.428009033203125;-3.73840332031247E-11	1.03012084960938	0.000157470703125	1.03012084960938	1.0540771484375E-05	1.03012084960938	6.268310546875E-06	1.03012084960938	6.561279296875E-06	1.03012084960938	1.4276123046875E-05	1.03012084960938	8.1787109375E-06	1.03012084960938	1.1871337890625E-05	1.03012084960938	1.52191162109375E-05	1.03012084960938	1.2451171875E-05	0.77423095703125	1.66107177734375E-05	0.82794189453125;-1.6632080078123E-08	0.82794189453125;1.48820666605619E-07	0.82794189453125;3.67465783284045E-07	0.82794189453125;8.01750517302938E-07	0.82794189453125;7.53137377327744E-07	0.82794189453125;1.07056888552509E-06	0.82794189453125;8.49957144599673E-07	0.82794189453125;9.93419167419406E-07	0.82794189453125;1.10670673312244E-06	0.82794189453125;1.3880818423025E-06	0.82794189453125;1.3880818423025E-06	0.82794189453125;1.3880818423025E-06	0.82794189453125;1.7135113139465E-06	0.82794189453125;2.18935973208397E-06	0.82794189453125;1.88634534950119E-06	0.82794189453125;9.57943417623241E-07	0.82794189453125;1.19606329055266E-06	0.82794189453125;9.61924279648165E-07	0.82794189453125;2.54633508083178E-06	0.82794189453125;2.54633508083178E-06	0.82794189453125;2.54633508083178E-06	0.82794189453125;4.93326335383143E-06	0.82794189453125;4.70040886453795E-06	0.82794189453125;4.49831404752796E-06	0.82794189453125;5.67898165404956E-06	0.82794189453125;5.67898165404956E-06
0.43304443359375;-4.76074218750117E-11	0.43304443359375;-7.64465332031243E-11	0.43304443359375;4.24194335937396E-11	0.43304443359375;-1.47501627604184E-11	1.0211181640625	0.000151885986328125	1.0211181640625	1.00982666015625E-05	1.0211181640625	5.89599609375E-06	1.0211181640625	6.1798095703125E-06	1.0211181640625	1.34979248046875E-05	1.0211181640625	7.745361328125E-06	1.0211181640625	1.1260986328125E-05	1.0211181640625	1.42730712890625E-05	1.0211181640625	1.1590576171875E-05	0.783233642578125	1.87469482421875E-05	0.832977294921875;-1.38854980468728E-08	0.832977294921875;1.26080341998492E-07	0.832977294921875;3.41953590626498E-07	0.832977294921875;7.18974043373272E-07	0.832977294921875;7.02880470309782E-07	0.832977294921875;9.96428781478916E-07	0.832977294921875;7.6652645938898E-07	0.832977294921875;9.12897580412655E-07	0.832977294921875;1.01544925405556E-06	0.832977294921875;1.29365579535708E-06	0.832977294921875;1.29365579535708E-06	0.832977294921875;1.29365579535708E-06	0.832977294921875;1.58617455269632E-06	0.832977294921875;2.04684338861148E-06	0.832977294921875;1.74965607005613E-06	0.832977294921875;8.8631444329076E-07	0.832977294921875;1.1098275162995E-06	0.832977294921875;9.07696360406001E-07	0.832977294921875;2.39932583391883E-06	0.832977294921875;2.39932583391883E-06	0.832977294921875;2.39932583391883E-06	0.832977294921875;4.6801918253092E-06	0.832977294921875;4.43091829876074E-06	0.832977294921875;4.2365297958664E-06	0.832977294921875;5.36610586354688E-06	0.832977294921875;5.36610586354688E-06
0.438079833984375;-6.17980957031319E-11	0.438079833984375;-9.97924804687496E-11	0.438079833984375;1.60827636718741E-10	0.438079833984375;-2.56856282552113E-11	1.01211547851563	0.00014654541015625	1.01211547851563	9.7015380859375E-06	1.01211547851563	5.5572509765625E-06	1.01211547851563	5.8349609375E-06	1.01211547851563	1.27716064453125E-05	1.01211547851563	7.3577880859375E-06	1.01211547851563	1.0711669921875E-05	1.01211547851563	1.3421630859375E-05	1.01211547851563	1.08612060546875E-05	0.792236328125	2.10845947265625E-05	0.8380126953125;-1.08337402343723E-08	0.8380126953125;1.02730162649657E-07	0.8380126953125;3.43914554849081E-07	0.8380126953125;6.69777855081118E-07	0.8380126953125;6.37381136895173E-07	0.8380126953125;9.20165288857052E-07	0.8380126953125;6.89212042828305E-07	0.8380126953125;8.20186248663325E-07	0.8380126953125;9.33368949610237E-07	0.8380126953125;1.18095997485161E-06	0.8380126953125;1.18095997485161E-06	0.8380126953125;1.18095997485161E-06	0.8380126953125;1.46193249843838E-06	0.8380126953125;1.91965205581096E-06	0.8380126953125;1.62217001531343E-06	0.8380126953125;8.19873462336414E-07	0.8380126953125;1.0306108494216E-06	0.8380126953125;8.53773802804411E-07	0.8380126953125;2.22851333533081E-06	0.8380126953125;2.22851333533081E-06	0.8380126953125;2.22851333533081E-06	0.8380126953125;4.42102006336026E-06	0.8380126953125;4.16143102622708E-06	0.8380126953125;3.96864418831993E-06	0.8380126953125;5.04408051627273E-06	0.8380126953125;5.04408051627273E-06
0.443115234375;-6.19506835937593E-11	0.443115234375;-9.26208496093742E-11	0.443115234375;1.6326904296874E-10	0.443115234375;-3.35693359374992E-11	1.00311279296875	0.000141326904296875	1.00311279296875	9.320068359375E-06	1.00311279296875	5.255126953125E-06	1.00311279296875	5.52978515625E-06	1.00311279296875	1.2109375E-05	1.00311279296875	6.988525390625E-06	1.00311279296875	1.02020263671875E-05	1.00311279296875	1.26434326171875E-05	1.00311279296875	1.0174560546875E-05	0.801239013671875	2.35748291015625E-05	0.843048095703125;-1.54113769531222E-08	0.843048095703125;9.00611356445717E-08	0.843048095703125;3.21461456571674E-07	0.843048095703125;5.96167604288965E-07	0.843048095703125;5.81037076918064E-07	0.843048095703125;8.49700136078937E-07	0.843048095703125;6.08845868455132E-07	0.843048095703125;7.39681948163995E-07	0.843048095703125;8.57392160789915E-07	0.843048095703125;1.10488524809613E-06	0.843048095703125;1.10488524809613E-06	0.843048095703125;1.10488524809613E-06	0.843048095703125;1.34379395980544E-06	0.843048095703125;1.78635720738543E-06	0.843048095703125;1.49163220275825E-06	0.843048095703125;7.48244493100817E-07	0.843048095703125;9.3827162394994E-07	0.843048095703125;7.96494311609069E-07	0.843048095703125;2.06533023127405E-06	0.843048095703125;2.06533023127405E-06	0.843048095703125;2.06533023127405E-06	0.843048095703125;4.15574478578631E-06	0.843048095703125;3.85227090213092E-06	0.843048095703125;3.71601736983597E-06	0.843048095703125;4.72510692681108E-06	0.843048095703125;4.72510692681108E-06
0.448150634765625;-5.00488281250105E-11	0.448150634765625;-5.12695312499966E-11	0.448150634765625;2.99987792968745E-10	0.448150634765625;-4.21796526227712E-11	0.994110107421875	0.000136199951171875	0.994110107421875	8.9630126953125E-06	0.994110107421875	4.974365234375E-06	0.994110107421875	5.2520751953125E-06	0.994110107421875	1.15264892578125E-05	0.994110107421875	6.658935546875E-06	0.994110107421875	9.722900390625E-06	0.994110107421875	1.19384765625E-05	0.994110107421875	9.5458984375E-06	0.81024169921875	2.6214599609375E-05	0.84808349609375;-1.51062011718723E-08	0.84808349609375;6.94579390508054E-08	0.84808349609375;2.89860083497004E-07	0.84808349609375;5.56136830145018E-07	0.84808349609375;5.3996722924233E-07	0.84808349609375;7.95116341591797E-07	0.84808349609375;5.68164345607822E-07	0.84808349609375;6.62245386849632E-07	0.84808349609375;7.6312540620733E-07	0.84808349609375;1.01969360607271E-06	0.84808349609375;1.01969360607271E-06	0.84808349609375;1.01969360607271E-06	0.84808349609375;1.24095461621079E-06	0.84808349609375;1.67143607714682E-06	0.84808349609375;1.38250180620976E-06	0.84808349609375;6.79056934804094E-07	0.84808349609375;8.54477380190451E-07	0.84808349609375;7.46844393519107E-07	0.84808349609375;1.8939078120282E-06	0.84808349609375;1.8939078120282E-06	0.84808349609375;1.8939078120282E-06	0.84808349609375;3.89962794226394E-06	0.84808349609375;3.58583852852309E-06	0.84808349609375;3.46949610952604E-06	0.84808349609375;4.40613877914183E-06	0.84808349609375;4.40613877914183E-06
0.45318603515625;-5.43212890625099E-11	0.45318603515625;-8.49914550781232E-11	0.45318603515625;2.04772949218745E-10	0.45318603515625;-1.11825125558041E-10	0.985107421875	0.00013134765625	0.985107421875	8.6273193359375E-06	0.985107421875	4.72442626953125E-06	0.985107421875	4.998779296875E-06	0.985107421875	1.09832763671875E-05	0.985107421875	6.33544921875E-06	0.985107421875	9.26513671875E-06	0.985107421875	1.12457275390625E-05	0.985107421875	8.9630126953125E-06	0.819244384765625	2.89154052734375E-05	0.853118896484375;-1.51062011718719E-08	0.853118896484375;5.00754455820395E-08	0.853118896484375;2.52155194797335E-07	0.853118896484375;5.13054298188573E-07	0.853118896484375;4.89742108129095E-07	0.853118896484375;7.33818679917157E-07	0.853118896484375;4.93913486823012E-07	0.853118896484375;6.06171130222768E-07	0.853118896484375;6.90220956312246E-07	0.853118896484375;9.25346690611787E-07	0.853118896484375;9.25346690611787E-07	0.853118896484375;9.25346690611787E-07	0.853118896484375;1.13811527261614E-06	0.853118896484375;1.55041143128321E-06	0.853118896484375;1.26726789403627E-06	0.853118896484375;6.06817618694872E-07	0.853118896484375;7.6641067549346E-07	0.853118896484375;6.97499651210396E-07	0.853118896484375;1.73164066621986E-06	0.853118896484375;1.73164066621986E-06	0.853118896484375;1.73164066621986E-06	0.853118896484375;3.62825230967907E-06	0.853118896484375;3.30719912366527E-06	0.853118896484375;3.18025023984112E-06	0.853118896484375;4.07801535803508E-06	0.853118896484375;4.07801535803508E-06
0.458221435546875;-9.79614257812588E-11	0.458221435546875;-4.30297851562459E-11	0.458221435546875;1.91955566406245E-10	0.458221435546875;9.31876046316918E-11	0.976104736328125	0.00012646484375	0.976104736328125	8.306884765625E-06	0.976104736328125	4.4818115234375E-06	0.976104736328125	4.774169921875E-06	0.976104736328125	1.04888916015625E-05	0.976104736328125	6.0333251953125E-06	0.976104736328125	8.8287353515625E-06	0.976104736328125	1.060791015625E-05	0.976104736328125	8.4259033203125E-06	0.8282470703125	3.1591796875E-05	0.858154296875;-1.67083740234347E-08	0.858154296875;3.95433519486316E-08	0.858154296875;2.17508693605375E-07	0.858154296875;4.60825769844733E-07	0.858154296875;4.66997213966463E-07	0.858154296875;7.02439773497758E-07	0.858154296875;4.41035719058827E-07	0.858154296875;5.37904440309373E-07	0.858154296875;6.29542709495568E-07	0.858154296875;8.49346090156956E-07	0.858154296875;8.49346090156956E-07	0.858154296875;8.49346090156956E-07	0.858154296875;1.03531360739294E-06	0.858154296875;1.44165365772534E-06	0.858154296875;1.15817956310012E-06	0.858154296875;5.39155943527568E-07	0.858154296875;7.01232209054195E-07	0.858154296875;6.3167558635748E-07	0.858154296875;1.5724256769035E-06	0.858154296875;1.5724256769035E-06	0.858154296875;1.5724256769035E-06	0.858154296875;3.33246562920483E-06	0.858154296875;3.03771795721097E-06	0.858154296875;2.91847209943525E-06	0.858154296875;3.76515585366103E-06	0.858154296875;3.76515585366103E-06
0.4632568359375;-7.53784179687589E-11	0.4632568359375;-8.95690917968692E-11	0.4632568359375;2.34069824218746E-10	0.4632568359375;5.71114676339174E-11	0.96710205078125	0.00012188720703125	0.96710205078125	8.0047607421875E-06	0.96710205078125	4.25750732421875E-06	0.96710205078125	4.56268310546875E-06	0.96710205078125	1.0028076171875E-05	0.96710205078125	5.7403564453125E-06	0.96710205078125	8.4075927734375E-06	0.96710205078125	1.00006103515625E-05	0.96710205078125	7.916259765625E-06	0.837249755859375	3.4222412109375E-05	0.863189697265625;-1.40380859374971E-08	0.863189697265625;3.23681919089733E-08	0.863189697265625;1.55396372100911E-07	0.863189697265625;4.11648999313391E-07	0.863189697265625;4.19838257303828E-07	0.863189697265625;6.37796706922107E-07	0.863189697265625;3.85106193482142E-07	0.863189697265625;4.69637750395977E-07	0.863189697265625;5.7801973611639E-07	0.863189697265625;7.79449005327124E-07	0.863189697265625;7.79449005327124E-07	0.863189697265625;7.79449005327124E-07	0.863189697265625;9.50822489044731E-07	0.863189697265625;1.35120643104248E-06	0.863189697265625;1.06129826341396E-06	0.863189697265625;4.71189092579016E-07	0.863189697265625;6.17132844177428E-07	0.863189697265625;5.71955037129566E-07	0.863189697265625;1.43152123446214E-06	0.863189697265625;1.43152123446214E-06	0.863189697265625;1.43152123446214E-06	0.863189697265625;3.09161058935559E-06	0.863189697265625;2.78654733763166E-06	0.863189697265625;2.66890099027938E-06	0.863189697265625;3.46145162272448E-06	0.863189697265625;3.46145162272448E-06
0.468292236328125;-7.76672363281352E-11	0.468292236328125;-7.44628906249945E-11	0.468292236328125;1.17492675781247E-10	0.468292236328125;4.54493931361503E-11	0.958099365234375	0.0001173095703125	0.958099365234375	7.71484375E-06	0.958099365234375	4.04754638671875E-06	0.958099365234375	4.36492919921875E-06	0.958099365234375	9.600830078125E-06	0.958099365234375	5.4443359375E-06	0.958099365234375	8.0047607421875E-06	0.958099365234375	9.429931640625E-06	0.958099365234375	7.43408203125E-06	0.84625244140625	3.67462158203125E-05	0.86822509765625;-1.50299072265597E-08	0.86822509765625;1.93948940237183E-08	0.86822509765625;1.32963133754135E-07	0.86822509765625;3.62480592878064E-07	0.86822509765625;3.94054924020185E-07	0.86822509765625;5.73164419529008E-07	0.86822509765625;3.41393417288332E-07	0.86822509765625;4.16642993618202E-07	0.86822509765625;5.0515213859901E-07	0.86822509765625;7.03481421525832E-07	0.86822509765625;7.03481421525832E-07	0.86822509765625;7.03481421525832E-07	0.86822509765625;8.75521424674375E-07	0.86822509765625;1.2638672098262E-06	0.86822509765625;9.64455793695271E-07	0.86822509765625;3.96813553931038E-07	0.86822509765625;5.55616536063195E-07	0.86822509765625;5.262727330076E-07	0.86822509765625;1.29366891276692E-06	0.86822509765625;1.29366891276692E-06	0.86822509765625;1.29366891276692E-06	0.86822509765625;2.84160312162618E-06	0.86822509765625;2.58420760946234E-06	0.86822509765625;2.42848691483044E-06	0.86822509765625;3.16385568439664E-06	0.86822509765625;3.16385568439664E-06
0.47332763671875;-7.44628906250111E-11	0.47332763671875;-9.87243652343644E-11	0.47332763671875;1.29089355468751E-10	0.47332763671875;7.34601702008825E-11	0.9490966796875	0.000112884521484375	0.9490966796875	7.4371337890625E-06	0.9490966796875	3.84857177734375E-06	0.9490966796875	4.180908203125E-06	0.9490966796875	9.197998046875E-06	0.9490966796875	5.1666259765625E-06	0.9490966796875	7.611083984375E-06	0.9490966796875	8.8623046875E-06	0.9490966796875	6.976318359375E-06	0.855255126953125	3.90777587890625E-05	0.873260498046875;-1.57165527343717E-08	0.873260498046875;4.28536566971323E-09	0.873260498046875;1.04426379782367E-07	0.873260498046875;3.25519217692739E-07	0.873260498046875;3.43857528236538E-07	0.873260498046875;5.17687405573408E-07	0.873260498046875;2.85473609844524E-07	0.873260498046875;3.60596479027926E-07	0.873260498046875;5.4214782233163E-07	0.873260498046875;6.39720868974538E-07	0.873260498046875;6.39720868974538E-07	0.873260498046875;6.39720868974538E-07	0.873260498046875;7.91065086866521E-07	0.873260498046875;1.17042447298492E-06	0.873260498046875;8.85923870851586E-07	0.873260498046875;3.44105495751809E-07	0.873260498046875;4.81588020917709E-07	0.873260498046875;4.82421483573133E-07	0.873260498046875;1.1375060441967E-06	0.873260498046875;1.1375060441967E-06	0.873260498046875;1.1375060441967E-06	0.873260498046875;2.57328510702177E-06	0.873260498046875;2.30557393598052E-06	0.873260498046875;2.20027987063149E-06	0.873260498046875;2.8571044726313E-06	0.873260498046875;2.8571044726313E-06
0.478363037109375;-1.036834716797E-10	0.478363037109375;-8.14437866210898E-11	0.478363037109375;8.8806152343752E-11	0.478363037109375;8.92639160156177E-11	0.940093994140625	0.00010858154296875	0.940093994140625	7.171630859375E-06	0.940093994140625	3.66241455078125E-06	0.940093994140625	4.00421142578125E-06	0.940093994140625	8.8104248046875E-06	0.940093994140625	4.89501953125E-06	0.940093994140625	7.220458984375E-06	0.940093994140625	8.3160400390625E-06	0.940093994140625	6.536865234375E-06	0.8642578125	4.1192626953125E-05	0.8782958984375;-1.78527832031217E-08	0.8782958984375;-2.58431559146463E-09	0.8782958984375;1.06413010265482E-07	0.8782958984375;2.73306460929598E-07	0.8782958984375;3.05879329279001E-07	0.8782958984375;4.89686185589514E-07	0.8782958984375;2.47872950908014E-07	0.8782958984375;3.10665107892172E-07	0.8782958984375;4.23519972393171E-07	0.8782958984375;5.88197465584086E-07	0.8782958984375;5.88197465584086E-07	0.8782958984375;5.88197465584086E-07	0.8782958984375;7.00536960852095E-07	0.8782958984375;1.07398238739785E-06	0.8782958984375;7.95220337814299E-07	0.8782958984375;2.92007792282559E-07	0.8782958984375;4.10306130567161E-07	0.8782958984375;4.19039131403709E-07	0.8782958984375;1.03017162467087E-06	0.8782958984375;1.03017162467087E-06	0.8782958984375;1.03017162467087E-06	0.8782958984375;2.34464259897764E-06	0.8782958984375;2.04525335659439E-06	0.8782958984375;1.96902266647231E-06	0.8782958984375;2.55646116916546E-06	0.8782958984375;2.55646116916546E-06
0.4833984375;-9.68933105468885E-11	0.4833984375;-8.06427001953067E-11	0.4833984375;2.10571289062507E-11	0.4833984375;3.48772321428495E-11	0.93109130859375	0.0001043701171875	0.93109130859375	6.915283203125E-06	0.93109130859375	3.485107421875E-06	0.93109130859375	3.84124755859375E-06	0.93109130859375	8.447265625E-06	0.93109130859375	4.61669921875E-06	0.93109130859375	6.8359375E-06	0.93109130859375	7.7789306640625E-06	0.93109130859375	6.109619140625E-06	0.873260498046875	4.31427001953125E-05	0.883331298828125;-1.66320800781209E-08	0.883331298828125;-1.34212820088922E-08	0.883331298828125;6.87267891860952E-08	0.883331298828125;2.48559524478955E-07	0.883331298828125;2.95366950633966E-07	0.883331298828125;4.22012114043118E-07	0.883331298828125;2.04168776346507E-07	0.883331298828125;2.75992525818921E-07	0.883331298828125;3.5677200526721E-07	0.883331298828125;5.45829335631135E-07	0.883331298828125;5.45829335631135E-07	0.883331298828125;5.45829335631135E-07	0.883331298828125;6.4968168640017E-07	0.883331298828125;9.95850848685778E-07	0.883331298828125;7.16723836027015E-07	0.883331298828125;2.43572198188309E-07	0.883331298828125;3.70152169904111E-07	0.883331298828125;3.92583048765533E-07	0.883331298828125;8.86216111395034E-07	0.883331298828125;8.86216111395034E-07	0.883331298828125;8.86216111395034E-07	0.883331298828125;2.09158602843351E-06	0.883331298828125;1.82155387095826E-06	0.883331298828125;1.75302425137562E-06	0.883331298828125;2.31685302194962E-06	0.883331298828125;2.31685302194962E-06
0.488433837890625;-1.07116699218762E-10	0.488433837890625;-9.35745239257781E-11	0.488433837890625;-4.97436523437424E-11	0.488433837890625;9.95091029575825E-11	0.922088623046875	0.00010028076171875	0.922088623046875	6.671142578125E-06	0.922088623046875	3.31756591796875E-06	0.922088623046875	3.6859130859375E-06	0.922088623046875	8.0963134765625E-06	0.922088623046875	4.344482421875E-06	0.922088623046875	6.4605712890625E-06	0.922088623046875	7.2601318359375E-06	0.922088623046875	5.6915283203125E-06	0.88226318359375	4.4952392578125E-05	0.88836669921875;-1.98364257812465E-08	0.88836669921875;-1.54081507700703E-08	0.88836669921875;5.54599866129698E-08	0.88836669921875;2.08560212041722E-07	0.88836669921875;2.48244432022256E-07	0.88836669921875;3.72657706305803E-07	0.88836669921875;1.69627318558192E-07	0.88836669921875;2.5353703264663E-07	0.88836669921875;3.05297309414284E-07	0.88836669921875;5.12643565840198E-07	0.88836669921875;5.12643565840198E-07	0.88836669921875;5.12643565840198E-07	0.88836669921875;5.71389126263135E-07	0.88836669921875;9.17767654284843E-07	0.88836669921875;6.41310948366285E-07	0.88836669921875;1.88422739459811E-07	0.88836669921875;2.93377151668747E-07	0.88836669921875;3.39271631438528E-07	0.88836669921875;7.84985489909746E-07	0.88836669921875;7.84985489909746E-07	0.88836669921875;7.84985489909746E-07	0.88836669921875;1.87515299627533E-06	0.88836669921875;1.62227075714735E-06	0.88836669921875;1.5675448376185E-06	0.88836669921875;2.05588654796354E-06	0.88836669921875;2.05588654796354E-06
0.49346923828125;-1.02691650390637E-10	0.49346923828125;-1.14440917968752E-10	0.49346923828125;-7.17163085937377E-11	0.49346923828125;1.18364606584816E-10	0.9130859375	9.625244140625E-05	0.9130859375	6.4300537109375E-06	0.9130859375	3.15643310546875E-06	0.9130859375	3.5321044921875E-06	0.9130859375	7.763671875E-06	0.9130859375	4.078369140625E-06	0.9130859375	6.0943603515625E-06	0.9130859375	6.7535400390625E-06	0.9130859375	5.291748046875E-06	0.891265869140625	4.65362548828125E-05	0.893402099609375;-2.05993652343715E-08	0.893402099609375;-2.07519531249975E-08	0.893402099609375;6.05037309148357E-08	0.893402099609375;1.74664415229489E-07	0.893402099609375;2.28587733723044E-07	0.893402099609375;3.38562087630985E-07	0.893402099609375;1.32034102957375E-07	0.893402099609375;2.1887450822434E-07	0.893402099609375;2.66029644811354E-07	0.893402099609375;4.5504373354926E-07	0.893402099609375;4.5504373354926E-07	0.893402099609375;4.5504373354926E-07	0.893402099609375;5.08355355188601E-07	0.893402099609375;8.42736217696407E-07	0.893402099609375;5.75053334143051E-07	0.893402099609375;1.49142421356312E-07	0.893402099609375;2.45899008433385E-07	0.893402099609375;2.96641366455273E-07	0.893402099609375;6.71547837174457E-07	0.893402099609375;6.71547837174457E-07	0.893402099609375;6.71547837174457E-07	0.893402099609375;1.67092699536714E-06	0.893402099609375;1.41383236989893E-06	0.893402099609375;1.38206542386138E-06	0.893402099609375;1.81017886303996E-06	0.893402099609375;1.81017886303996E-06
0.498504638671875;-1.35421752929704E-10	0.498504638671875;-1.04217529296871E-10	0.498504638671875;-3.70025634765512E-11	0.498504638671875;6.09261648995496E-11	0.904083251953125	9.2315673828125E-05	0.904083251953125	6.1981201171875E-06	0.904083251953125	3.00506591796875E-06	0.904083251953125	3.387451171875E-06	0.904083251953125	7.4371337890625E-06	0.904083251953125	3.81622314453125E-06	0.904083251953125	5.731201171875E-06	0.904083251953125	6.243896484375E-06	0.904083251953125	4.89166259765625E-06	0.9002685546875	4.79888916015625E-05	0.8984375;-1.60598754882776E-08	0.8984375;-1.56402587890604E-08	0.8984375;1.08276967429825E-07	0.8984375;1.65188067834382E-07	0.8984375;2.11992483318904E-07	0.8984375;3.01422925221324E-07	0.8984375;1.12757684175887E-07	0.8984375;1.72013394751346E-07	0.8984375;2.38981802278441E-07	0.8984375;3.73053777246649E-07	0.8984375;3.73053777246649E-07	0.8984375;3.73053777246649E-07	0.8984375;4.54502075946647E-07	0.8984375;7.70800612289573E-07	0.8984375;5.08823873769753E-07	0.8984375;1.10472456747934E-07	0.8984375;2.15815913997633E-07	0.8984375;2.39973135230694E-07	0.8984375;5.42851633850046E-07	0.8984375;5.42851633850046E-07	0.8984375;5.42851633850046E-07	0.8984375;1.48196199984274E-06	0.8984375;1.23896537337336E-06	0.8984375;1.21184603711397E-06	0.8984375;1.63161338608517E-06	0.8984375;1.63161338608517E-06
0.5035400390625;-1.20239257812517E-10	0.5035400390625;-1.15356445312497E-10	0.5035400390625;-6.33239746093596E-11	0.5035400390625;3.48772321427965E-12	0.89508056640625	8.843994140625E-05	0.89508056640625	5.9783935546875E-06	0.89508056640625	2.85919189453125E-06	0.89508056640625	3.24920654296875E-06	0.89508056640625	7.1258544921875E-06	0.89508056640625	3.5577392578125E-06	0.89508056640625	5.3802490234375E-06	0.89508056640625	5.7586669921875E-06	0.89508056640625	4.50592041015625E-06	0.909271240234375	4.93377685546875E-05	0.903472900390625;-1.76239013671835E-08	0.903472900390625;-1.08337402343723E-08	0.903472900390625;7.36527430073142E-08	0.903472900390625;1.43504689189275E-07	0.903472900390625;1.83190201664761E-07	0.903472900390625;3.03956614374163E-07	0.903472900390625;9.65330232068987E-08	0.903472900390625;1.46514585965852E-07	0.903472900390625;2.21089233183028E-07	0.903472900390625;3.33788430319038E-07	0.903472900390625;3.33788430319038E-07	0.903472900390625;3.33788430319038E-07	0.903472900390625;3.94545281079694E-07	0.903472900390625;7.08020280320238E-07	0.903472900390625;4.51749686833948E-07	0.903472900390625;6.56989765145553E-08	0.903472900390625;1.50942780499385E-07	0.903472900390625;2.11686251662366E-07	0.903472900390625;4.78242344588133E-07	0.903472900390625;4.78242344588133E-07	0.903472900390625;4.78242344588133E-07	0.903472900390625;1.31130755119333E-06	0.903472900390625;1.0427360721603E-06	0.903472900390625;1.02636786130406E-06	0.903472900390625;1.38590923725539E-06	0.903472900390625;1.38590923725539E-06
0.508575439453125;-1.34353637695332E-10	0.508575439453125;-1.42822265624999E-10	0.508575439453125;-4.08172607421734E-11	0.508575439453125;8.33783830915147E-11	0.886077880859375	8.4686279296875E-05	0.886077880859375	5.7464599609375E-06	0.886077880859375	2.7227783203125E-06	0.886077880859375	3.109130859375E-06	0.886077880859375	6.817626953125E-06	0.886077880859375	3.31146240234375E-06	0.886077880859375	5.0506591796875E-06	0.886077880859375	5.28564453125E-06	0.886077880859375	4.1241455078125E-06	0.91827392578125	5.05767822265625E-05	0.90850830078125;-1.674652099609E-08	0.90850830078125;-2.70080566406224E-08	0.90850830078125;6.95504858450882E-08	0.90850830078125;1.09618614500901E-07	0.90850830078125;1.69655090556895E-07	0.90850830078125;2.27151870791757E-07	0.90850830078125;4.97958124308708E-08	0.90850830078125;1.118672940752E-07	0.90850830078125;1.57431345609679E-07	0.90850830078125;2.73181467794574E-07	0.90850830078125;2.73181467794574E-07	0.90850830078125;2.73181467794574E-07	0.90850830078125;3.52920828561032E-07	0.90850830078125;6.2696901856499E-07	0.90850830078125;3.82492801004672E-07	0.90850830078125;4.86964936692373E-08	0.90850830078125;1.34287442553373E-07	0.90850830078125;1.87061581788269E-07	0.90850830078125;3.80063912051001E-07	0.90850830078125;3.80063912051001E-07	0.90850830078125;3.80063912051001E-07	0.90850830078125;1.11624101207649E-06	0.90850830078125;8.70922619227394E-07	0.90850830078125;8.80563580774537E-07	0.90850830078125;1.21650210450399E-06	0.90850830078125;1.21650210450399E-06
0.51361083984375;-1.21002197265648E-10	0.51361083984375;-1.52587890625E-10	0.51361083984375;-4.27246093749845E-11	0.51361083984375;1.06811523437494E-11	0.8770751953125	8.10546875E-05	0.8770751953125	5.5328369140625E-06	0.8770751953125	2.589111328125E-06	0.8770751953125	2.9766845703125E-06	0.8770751953125	6.5155029296875E-06	0.8770751953125	3.06396484375E-06	0.8770751953125	4.70123291015625E-06	0.8770751953125	4.83184814453125E-06	0.8770751953125	3.753662109375E-06	0.927276611328125	5.17242431640625E-05	0.913543701171875;-1.92260742187464E-08	0.913543701171875;-1.4801025390622E-08	0.913543701171875;9.5965806807852E-08	0.913543701171875;9.40430866875291E-08	0.913543701171875;1.40861190386531E-07	0.913543701171875;2.02227010021849E-07	0.913543701171875;2.4420906342344E-08	0.913543701171875;9.24787912470492E-08	0.913543701171875;1.2123927834883E-07	0.913543701171875;2.4614384120761E-07	0.913543701171875;2.4614384120761E-07	0.913543701171875;2.4614384120761E-07	0.913543701171875;2.89934071354872E-07	0.913543701171875;5.7033181930974E-07	0.913543701171875;3.40701735487896E-07	0.913543701171875;1.03317061364165E-08	0.913543701171875;7.73489014823627E-08	0.913543701171875;1.5358681425792E-07	0.913543701171875;3.03247784201367E-07	0.913543701171875;3.03247784201367E-07	0.913543701171875;3.03247784201367E-07	0.913543701171875;9.60847324522137E-07	0.913543701171875;7.81506627231988E-07	0.913543701171875;7.16448753370013E-07	0.913543701171875;9.860598155026E-07	0.913543701171875;9.860598155026E-07
0.518646240234375;-1.84020996093769E-10	0.518646240234375;-1.80053710937499E-10	0.518646240234375;-1.0452270507811E-10	0.518646240234375;-8.69750976562529E-11	0.868072509765625	7.7484130859375E-05	0.868072509765625	5.322265625E-06	0.868072509765625	2.462158203125E-06	0.868072509765625	2.84454345703125E-06	0.868072509765625	6.2225341796875E-06	0.868072509765625	2.825927734375E-06	0.868072509765625	4.37744140625E-06	0.868072509765625	4.39239501953125E-06	0.868072509765625	3.399658203125E-06	0.936279296875	5.27679443359375E-05	0.9185791015625;-1.78527832031213E-08	0.9185791015625;-2.43377685546843E-08	0.9185791015625;6.13498488130984E-08	0.9185791015625;7.84708231309038E-08	0.9185791015625;1.42591903539907E-07	0.9185791015625;1.68153167183095E-07	0.9185791015625;1.7360332564476E-08	0.9185791015625;6.08883682243103E-08	0.9185791015625;1.00315264290182E-07	0.9185791015625;2.09968296017877E-07	0.9185791015625;2.09968296017877E-07	0.9185791015625;2.09968296017877E-07	0.9185791015625;2.51379659702118E-07	0.9185791015625;5.07626101514676E-07	0.9185791015625;2.95879323174034E-07	0.9185791015625;-2.70349090549828E-09	0.9185791015625;7.44264884902517E-08	0.9185791015625;1.03327466846605E-07	0.9185791015625;2.20328286167063E-07	0.9185791015625;2.20328286167063E-07	0.9185791015625;2.20328286167063E-07	0.9185791015625;8.11558866453853E-07	0.9185791015625;6.00539405448945E-07	0.9185791015625;6.10318166659488E-07	0.9185791015625;7.95292963710437E-07	0.9185791015625;7.95292963710437E-07
0.523681640625;-1.53656005859392E-10	0.523681640625;-2.105712890625E-10	0.523681640625;-5.03540039062289E-11	0.523681640625;-5.34057617187505E-11	0.85906982421875	7.3944091796875E-05	0.85906982421875	5.1116943359375E-06	0.85906982421875	2.340087890625E-06	0.85906982421875	2.7178955078125E-06	0.85906982421875	5.938720703125E-06	0.85906982421875	2.59979248046875E-06	0.85906982421875	4.06341552734375E-06	0.85906982421875	3.97308349609375E-06	0.85906982421875	3.05816650390625E-06	0.945281982421875	5.3741455078125E-05	0.923614501953125;-1.83105468749959E-08	0.923614501953125;-1.83105468749971E-08	0.923614501953125;2.67338908183448E-08	0.923614501953125;4.76397705117759E-08	0.923614501953125;1.13805038568281E-07	0.923614501953125;1.58493386844339E-07	0.923614501953125;-1.41143037133926E-08	0.923614501953125;6.59190389515724E-08	0.923614501953125;7.02359767940348E-08	0.923614501953125;2.19569118015643E-07	0.923614501953125;2.19569118015643E-07	0.923614501953125;2.19569118015643E-07	0.923614501953125;2.12825248049363E-07	0.923614501953125;4.60179172782111E-07	0.923614501953125;2.41901637422675E-07	0.923614501953125;-1.57386879474148E-08	0.923614501953125;4.31227278418911E-08	0.923614501953125;8.93840374040389E-08	0.923614501953125;1.77081639695258E-07	0.923614501953125;1.77081639695258E-07	0.923614501953125;1.77081639695258E-07	0.923614501953125;6.59218650573069E-07	0.923614501953125;5.38590738353399E-07	0.923614501953125;5.13342853386466E-07	0.923614501953125;6.83871815043277E-07	0.923614501953125;6.83871815043277E-07
0.528717041015625;-1.86004638671895E-10	0.528717041015625;-2.50244140624999E-10	0.528717041015625;-8.46862792968584E-11	0.528717041015625;1.06811523437494E-11	0.850067138671875	7.0465087890625E-05	0.850067138671875	4.9041748046875E-06	0.850067138671875	2.2198486328125E-06	0.850067138671875	2.589111328125E-06	0.850067138671875	5.65185546875E-06	0.850067138671875	2.376708984375E-06	0.850067138671875	3.75946044921875E-06	0.850067138671875	3.568115234375E-06	0.850067138671875	2.73284912109375E-06	0.95428466796875	5.4718017578125E-05	0.92864990234375;-2.04467773437463E-08	0.92864990234375;-2.50244140624962E-08	0.92864990234375;5.31564388512947E-08	0.92864990234375;3.51214452227109E-08	0.92864990234375;1.67421293135809E-07	0.92864990234375;1.21373068872351E-07	0.92864990234375;-1.2017075697592E-08	0.92864990234375;9.91796690116074E-09	0.92864990234375;4.32158925972932E-08	0.92864990234375;1.80355767370782E-07	0.92864990234375;1.80355767370782E-07	0.92864990234375;1.80355767370782E-07	0.92864990234375;1.712337772643E-07	0.92864990234375;3.94451932807519E-07	0.92864990234375;1.9709563451019E-07	0.92864990234375;-1.2599568583082E-08	0.92864990234375;2.67725878736062E-08	0.92864990234375;7.72717338149608E-08	0.92864990234375;1.18576301435712E-07	0.92864990234375;1.18576301435712E-07	0.92864990234375;1.18576301435712E-07	0.92864990234375;5.43500972435085E-07	0.92864990234375;4.18659886384691E-07	0.92864990234375;3.52281261390672E-07	0.92864990234375;5.7550450876033E-07	0.92864990234375;5.7550450876033E-07
0.53375244140625;-1.88140869140649E-10	0.53375244140625;-2.38037109375002E-10	0.53375244140625;-4.57763671874862E-11	0.53375244140625;-4.57763671874598E-12	0.841064453125	6.7047119140625E-05	0.841064453125	4.705810546875E-06	0.841064453125	2.1051025390625E-06	0.841064453125	2.4700927734375E-06	0.841064453125	5.3680419921875E-06	0.841064453125	2.16705322265625E-06	0.841064453125	3.46893310546875E-06	0.841064453125	3.19061279296875E-06	0.841064453125	2.42706298828125E-06	0.963287353515625	5.56304931640625E-05	0.933685302734375;-2.07519531249953E-08	0.933685302734375;-2.31933593749969E-08	0.933685302734375;1.85438306342581E-08	0.933685302734375;1.03960886836447E-08	0.933685302734375;8.98119617658322E-08	0.933685302734375;9.64597821503617E-08	0.933685302734375;-2.82303945567928E-08	0.933685302734375;-3.06737961752551E-10	0.933685302734375;1.92475662130505E-08	0.933685302734375;1.65556479225921E-07	0.933685302734375;1.65556479225921E-07	0.933685302734375;1.65556479225921E-07	0.933685302734375;1.44901095541739E-07	0.933685302734375;3.53138755332927E-07	0.933685302734375;1.55341389410208E-07	0.933685302734375;-2.65502929687478E-08	0.933685302734375;9.50692056156948E-09	0.933685302734375;5.87507388196323E-08	0.933685302734375;7.22779944261657E-08	0.933685302734375;7.22779944261657E-08	0.933685302734375;7.22779944261657E-08	0.933685302734375;4.39990325547103E-07	0.933685302734375;3.26194854728486E-07	0.933685302734375;3.19393497519884E-07	0.933685302734375;4.48826655602382E-07	0.933685302734375;4.48826655602382E-07
0.538787841796875;-2.0744323730471E-10	0.538787841796875;-3.83758544921876E-10	0.538787841796875;-1.41143798828107E-10	0.538787841796875;-9.76562499999991E-11	0.832061767578125	6.3720703125E-05	0.832061767578125	4.505615234375E-06	0.832061767578125	1.98974609375E-06	0.832061767578125	2.34649658203125E-06	0.832061767578125	5.09033203125E-06	0.832061767578125	1.95831298828125E-06	0.832061767578125	3.1878662109375E-06	0.832061767578125	2.82989501953125E-06	0.832061767578125	2.13653564453125E-06	0.9722900390625	5.63873291015625E-05	0.938720703125;-1.96838378906205E-08	0.938720703125;-1.43432617187474E-08	0.938720703125;7.5486765912715E-08	0.938720703125;9.30611434611376E-10	0.938720703125;7.019028802225E-08	0.938720703125;8.3757776798947E-08	0.938720703125;-1.69766289254067E-08	0.938720703125;-1.05297360884993E-08	0.938720703125;-1.69221902069132E-08	0.938720703125;1.26353627127401E-07	0.938720703125;1.26353627127401E-07	0.938720703125;1.26353627127401E-07	0.938720703125;1.12475958358575E-07	0.938720703125;2.96592144358536E-07	0.938720703125;1.16651249507798E-07	0.938720703125;-2.60162353515601E-08	0.938720703125;-4.40181315671552E-09	0.938720703125;5.24368287973467E-08	0.938720703125;4.42902829289985E-08	0.938720703125;4.42902829289985E-08	0.938720703125;4.42902829289985E-08	0.938720703125;3.24273812099333E-07	0.938720703125;2.91714136638285E-07	0.938720703125;2.46833306862199E-07	0.938720703125;3.89289045787696E-07	0.938720703125;3.89289045787696E-07
0.5438232421875;-2.21252441406269E-10	0.5438232421875;-3.58581542968748E-10	0.5438232421875;-5.03540039062355E-11	0.5438232421875;-6.2561035156249E-11	0.82305908203125	6.0455322265625E-05	0.82305908203125	4.3048095703125E-06	0.82305908203125	1.8804931640625E-06	0.82305908203125	2.2265625E-06	0.82305908203125	4.81964111328125E-06	0.82305908203125	1.7608642578125E-06	0.82305908203125	2.9254150390625E-06	0.82305908203125	2.49237060546875E-06	0.82305908203125	1.864013671875E-06	0.981292724609375	5.72296142578125E-05	0.943756103515625;-2.04467773437455E-08	0.943756103515625;-2.16674804687471E-08	0.943756103515625;4.08769668161548E-08	0.943756103515625;-8.53486581442531E-09	0.943756103515625;4.44650986536684E-08	0.943756103515625;7.71592870725349E-08	0.943756103515625;-2.4033410169022E-08	0.943756103515625;6.71308609725093E-09	0.943756103515625;-7.31557943937695E-09	0.943756103515625;9.93578062788821E-08	0.943756103515625;9.93578062788821E-08	0.943756103515625;9.93578062788821E-08	0.943756103515625;8.61543368004136E-08	0.943756103515625;2.70563111509146E-07	0.943756103515625;9.01681408553877E-08	0.943756103515625;-3.09753417968738E-08	0.943756103515625;-3.35693359375005E-08	0.943756103515625;2.23192078375619E-08	0.943756103515625;4.09554018183088E-09	0.943756103515625;4.09554018183088E-09	0.943756103515625;4.09554018183088E-09	0.943756103515625;2.1771257208906E-07	0.943756103515625;1.96198262298083E-07	0.943756103515625;1.46807295892016E-07	0.943756103515625;2.50405732848009E-07	0.943756103515625;2.50405732848009E-07
0.548858642578125;-2.4566650390627E-10	0.548858642578125;-2.87429320271762E-10	0.548858642578125;-1.15203857421859E-10	0.548858642578125;-5.64575195312522E-11	0.814056396484375	5.72509765625E-05	0.814056396484375	4.10675048828125E-06	0.814056396484375	1.771240234375E-06	0.814056396484375	2.1099853515625E-06	0.814056396484375	4.54193115234375E-06	0.814056396484375	1.578369140625E-06	0.814056396484375	2.674560546875E-06	0.814056396484375	2.174072265625E-06	0.814056396484375	1.61376953125E-06	0.99029541015625	5.80169677734375E-05	0.94879150390625;-2.20489501953074E-08	0.94879150390625;-2.68554687499972E-08	0.94879150390625;3.67870037442961E-08	0.94879150390625;-1.49485852509589E-08	0.94879150390625;3.70533006985629E-08	0.94879150390625;7.05639969386159E-08	0.94879150390625;-2.80384336001393E-08	0.94879150390625;5.64536140800233E-09	0.94879150390625;-3.737808039179E-08	0.94879150390625;6.62654802623615E-08	0.94879150390625;6.62654802623615E-08	0.94879150390625;6.62654802623615E-08	0.94879150390625;6.59436163616055E-08	0.94879150390625;2.20140396310222E-07	0.94879150390625;7.59003084877057E-08	0.94879150390625;-2.33459472656229E-08	0.94879150390625;-2.0599365234377E-08	0.94879150390625;4.37763298405763E-08	0.94879150390625;-1.16851400653352E-08	0.94879150390625;-1.16851400653352E-08	0.94879150390625;-1.16851400653352E-08	0.94879150390625;1.90497913477133E-07	0.94879150390625;1.12890030945305E-07	0.94879150390625;6.5092044184637E-08	0.94879150390625;1.69506868671146E-07	0.94879150390625;1.69506868671146E-07
0.55389404296875;-2.54821777343772E-10	0.55389404296875;-3.62233866372772E-11	0.55389404296875;-1.12915039062488E-10	0.55389404296875;-3.81469726562518E-11	0.8050537109375	5.4107666015625E-05	0.8050537109375	3.90838623046875E-06	0.8050537109375	1.66259765625E-06	0.8050537109375	1.99005126953125E-06	0.8050537109375	4.26300048828125E-06	0.8050537109375	1.39984130859375E-06	0.8050537109375	2.4383544921875E-06	0.8050537109375	1.88446044921875E-06	0.8050537109375	1.3836669921875E-06	0.999298095703125	5.8966064453125E-05	0.953826904296875;-2.426147460937E-08	0.953826904296875;-2.96020507812466E-08	0.953826904296875;2.17946254742722E-09	0.953826904296875;-3.05175781249949E-08	0.953826904296875;1.13309558684594E-08	0.953826904296875;3.95546443046979E-08	0.953826904296875;-3.81469726562543E-08	0.953826904296875;-1.67846679687473E-08	0.953826904296875;-2.7767729781704E-08	0.953826904296875;6.97942479958403E-08	0.953826904296875;6.97942479958403E-08	0.953826904296875;6.97942479958403E-08	0.953826904296875;3.96293802977912E-08	0.953826904296875;1.72769438923799E-07	0.953826904296875;4.02701714325227E-08	0.953826904296875;-2.27355957031232E-08	0.953826904296875;-1.67846679687515E-08	0.953826904296875;1.64053268435919E-08	0.953826904296875;-2.1362304687501E-08	0.953826904296875;-2.1362304687501E-08	0.953826904296875;-2.1362304687501E-08	0.953826904296875;7.17305204902062E-08	0.953826904296875;5.09441042800237E-08	0.953826904296875;7.18777690397583E-08	0.953826904296875;1.16073824806786E-07	0.953826904296875;1.16073824806786E-07
0.558929443359375;-2.50726240550953E-10	0.558929443359375;4.22827619795634E-10	0.558929443359375;-1.15203857421862E-10	0.558929443359375;-1.14440917968752E-10	0.796051025390625	5.1025390625E-05	0.796051025390625	3.7103271484375E-06	0.796051025390625	1.5545654296875E-06	0.796051025390625	1.86798095703125E-06	0.796051025390625	3.9813232421875E-06	0.796051025390625	1.2353515625E-06	0.796051025390625	2.21649169921875E-06	0.796051025390625	1.6180419921875E-06	0.796051025390625	1.17218017578125E-06	1.00830078125	5.9930419921875E-05	0.9588623046875;-2.38800048828076E-08	0.9588623046875;-2.76947021484334E-08	0.9588623046875;-1.90880179307948E-09	0.9588623046875;-1.48773193359333E-08	0.9588623046875;1.6127611432595E-08	0.9588623046875;3.29614912331311E-08	0.9588623046875;-4.92095947265664E-08	0.9588623046875;-4.00543212890589E-08	0.9588623046875;-2.42590248753411E-08	0.9588623046875;1.83948803328159E-08	0.9588623046875;1.83948803328159E-08	0.9588623046875;1.83948803328159E-08	0.9588623046875;7.2153213561584E-09	0.9588623046875;1.40672603607674E-07	0.9588623046875;3.21099772072022E-08	0.9588623046875;-5.17272949218734E-08	0.9588623046875;-2.8228759765627E-08	0.9588623046875;2.56554355623806E-08	0.9588623046875;-4.04357910156265E-08	0.9588623046875;-4.04357910156265E-08	0.9588623046875;-4.04357910156265E-08	0.9588623046875;5.67234802290736E-08	0.9588623046875;6.83441866084541E-08	0.9588623046875;-2.50962717301209E-08	0.9588623046875;1.45038767042591E-07	0.9588623046875;1.45038767042591E-07
0.56396484375;-1.85595547508133E-10	0.56396484375;1.14432979810355E-09	0.56396484375;-1.38854980468736E-10	0.56396484375;-1.23596191406251E-10	0.78704833984375	4.80224609375E-05	0.78704833984375	3.51409912109375E-06	0.78704833984375	1.4447021484375E-06	0.78704833984375	1.74560546875E-06	0.78704833984375	3.6944580078125E-06	0.78704833984375	1.0845947265625E-06	0.78704833984375	2.0098876953125E-06	0.78704833984375	1.37237548828125E-06	0.78704833984375	9.7869873046875E-07	1.01730346679688	6.08245849609375E-05	0.963897705078125;-2.19726562499944E-08	0.963897705078125;-2.94494628906214E-08	0.963897705078125;-5.99706613359295E-09	0.963897705078125;-1.75476074218697E-08	0.963897705078125;-3.4897955032735E-09	0.963897705078125;3.24718537865628E-08	0.963897705078125;-3.89099121093775E-08	0.963897705078125;-2.67028808593712E-08	0.963897705078125;-1.76985621564778E-08	0.963897705078125;2.8030668919795E-08	0.963897705078125;2.8030668919795E-08	0.963897705078125;2.8030668919795E-08	0.963897705078125;-3.83643289797678E-09	0.963897705078125;1.1773104172905E-07	0.963897705078125;2.08980251693837E-08	0.963897705078125;-3.92150878906236E-08	0.963897705078125;-4.27246093750004E-08	0.963897705078125;-1.39225807188279E-08	0.963897705078125;-2.89916992187519E-08	0.963897705078125;-2.89916992187519E-08	0.963897705078125;-2.89916992187519E-08	0.963897705078125;7.83375337179403E-08	0.963897705078125;-2.71707701256167E-08	0.963897705078125;-1.83105468749997E-08	0.963897705078125;3.66746077158969E-08	0.963897705078125;3.66746077158969E-08
0.569000244140625;-1.05091335892228E-10	0.569000244140625;2.25999488163213E-09	0.569000244140625;-1.44958496093736E-10	0.569000244140625;-2.9754638671877E-11	0.778045654296875	4.505615234375E-05	0.778045654296875	3.3148193359375E-06	0.778045654296875	1.33331298828125E-06	0.778045654296875	1.6162109375E-06	0.778045654296875	3.399658203125E-06	0.778045654296875	9.4451904296875E-07	0.778045654296875	1.81884765625E-06	0.778045654296875	1.15142822265625E-06	0.778045654296875	8.0718994140625E-07	1.02630615234375	6.1553955078125E-05	0.96893310546875;-3.03649902343694E-08	0.96893310546875;-1.93023681640577E-08	0.96893310546875;-1.00841962176434E-08	0.96893310546875;-1.71661376953098E-08	0.96893310546875;-4.79665556413387E-09	0.96893310546875;1.9776253621172E-08	0.96893310546875;-3.47137451171879E-08	0.96893310546875;-2.86102294921827E-08	0.96893310546875;-2.33451306876149E-08	0.96893310546875;-2.94722143682269E-08	0.96893310546875;-2.94722143682269E-08	0.96893310546875;-2.94722143682269E-08	0.96893310546875;-1.79399449646116E-08	0.96893310546875;7.34374131331062E-08	0.96893310546875;-2.5209581184334E-09	0.96893310546875;-3.85284423828108E-08	0.96893310546875;-2.63214111328147E-08	0.96893310546875;-1.68795032500379E-08	0.96893310546875;-1.75476074218765E-08	0.96893310546875;-1.75476074218765E-08	0.96893310546875;-1.75476074218765E-08	0.96893310546875;-2.21184317427926E-08	0.96893310546875;-9.77068779718291E-09	0.96893310546875;-6.4468383789063E-08	0.96893310546875;6.25877921392046E-08	0.96893310546875;6.25877921392046E-08
0.57403564453125;4.86550632236792E-11	0.57403564453125;3.96159746516072E-09	0.57403564453125;-1.1749267578124E-10	0.57403564453125;-7.93457031249986E-11	0.76904296875	4.21417236328125E-05	0.76904296875	3.11553955078125E-06	0.76904296875	1.22314453125E-06	0.76904296875	1.505126953125E-06	0.76904296875	3.1036376953125E-06	0.76904296875	8.19091796875E-07	0.76904296875	1.64459228515625E-06	0.76904296875	9.5794677734375E-07	0.76904296875	6.5277099609375E-07	1.03530883789063	6.2744140625E-05	0.973968505859375;-2.56347656249947E-08	0.973968505859375;-3.47900390624967E-08	0.973968505859375;1.63462518233028E-08	0.973968505859375;-2.59399414062471E-08	0.973968505859375;-1.83105468750031E-08	0.973968505859375;9.77137830780122E-10	0.973968505859375;-4.57763671875017E-08	0.973968505859375;-3.66210937499951E-08	0.973968505859375;-3.50952148437538E-08	0.973968505859375;-2.89916992187502E-08	0.973968505859375;-2.89916992187502E-08	0.973968505859375;-2.89916992187502E-08	0.973968505859375;-3.50952148437478E-08	0.973968505859375;4.74543314121607E-08	0.973968505859375;-3.81469726562543E-08	0.973968505859375;-3.23486328124985E-08	0.973968505859375;-2.51770019531265E-08	0.973968505859375;-1.06811523437471E-08	0.973968505859375;-3.96728515625024E-08	0.973968505859375;-3.96728515625024E-08	0.973968505859375;-3.96728515625024E-08	0.973968505859375;-6.15392409535289E-08	0.973968505859375;-5.64575195312523E-08	0.973968505859375;-3.73840332031243E-08	0.973968505859375;-1.22070312499936E-08	0.973968505859375;-1.22070312499936E-08
0.579071044921875;3.00228961987987E-10	0.579071044921875;6.3749042225251E-09	0.579071044921875;-1.89971923828115E-10	0.579071044921875;-1.28936767578124E-10	0.760040283203125	3.9288330078125E-05	0.760040283203125	2.91412353515625E-06	0.760040283203125	1.10992431640625E-06	0.760040283203125	1.34918212890625E-06	0.760040283203125	2.79876708984375E-06	0.760040283203125	7.06787109375E-07	0.760040283203125	1.4874267578125E-06	0.760040283203125	7.7972412109375E-07	0.760040283203125	5.1239013671875E-07	1.0443115234375	6.38427734375E-05	0.97900390625;-3.21960449218699E-08	0.97900390625;-3.6773681640622E-08	0.97900390625;-1.8257889257528E-08	0.97900390625;-2.21252441406209E-08	0.97900390625;-3.12805175781292E-08	0.97900390625;-2.56318889711003E-09	0.97900390625;-6.21795654296917E-08	0.97900390625;-2.82287597656202E-08	0.97900390625;-2.82287597656287E-08	0.97900390625;-2.93731689453127E-08	0.97900390625;-2.93731689453127E-08	0.97900390625;-2.93731689453127E-08	0.97900390625;-3.81469726562483E-08	0.97900390625;3.06316421138061E-08	0.97900390625;-3.20434570312532E-08	0.97900390625;-5.32531738281232E-08	0.97900390625;-3.31878662109381E-08	0.97900390625;-4.2724609374997E-08	0.97900390625;-4.88281250000031E-08	0.97900390625;-4.88281250000031E-08	0.97900390625;-4.88281250000031E-08	0.97900390625;4.55243248357365E-08	0.97900390625;-4.11987304687539E-08	0.97900390625;2.32696533203108E-08	0.97900390625;-8.7738037109367E-08	0.97900390625;-8.7738037109367E-08
0.5841064453125;6.18941532627299E-10	0.5841064453125;9.76172172207698E-09	0.5841064453125;-2.01416015624992E-10	0.5841064453125;-1.1749267578125E-10	0.75103759765625	3.64776611328125E-05	0.75103759765625	2.71392822265625E-06	0.75103759765625	9.9395751953125E-07	0.75103759765625	1.1981201171875E-06	0.75103759765625	2.4981689453125E-06	0.75103759765625	6.0638427734375E-07	0.75103759765625	1.3421630859375E-06	0.75103759765625	6.500244140625E-07	0.75103759765625	3.87542724609375E-07	1.05331420898438	6.50634765625E-05	0.984039306640625;-2.8076171874995E-08	0.984039306640625;-2.8991699218746E-08	0.984039306640625;-2.23444522133486E-08	0.984039306640625;-2.44140624999973E-08	0.984039306640625;-1.98364257812546E-08	0.984039306640625;-1.52587890625E-08	0.984039306640625;-5.72204589843772E-08	0.984039306640625;-3.20434570312456E-08	0.984039306640625;-3.35693359375031E-08	0.984039306640625;-2.05993652343761E-08	0.984039306640625;-2.05993652343761E-08	0.984039306640625;-2.05993652343761E-08	0.984039306640625;-4.11987304687489E-08	0.984039306640625;1.38089528154531E-08	0.984039306640625;-4.11987304687539E-08	0.984039306640625;-3.50952148437487E-08	0.984039306640625;-3.50952148437521E-08	0.984039306640625;-2.8991699218746E-08	0.984039306640625;-4.57763671875034E-08	0.984039306640625;-4.57763671875034E-08	0.984039306640625;-4.57763671875034E-08	0.984039306640625;-9.15527343750069E-09	0.984039306640625;-5.64575195312523E-08	0.984039306640625;-8.39233398437509E-08	0.984039306640625;-9.91821289062442E-08	0.984039306640625;-9.91821289062442E-08
0.589141845703125;1.01112322232443E-09	0.589141845703125;1.43242663707382E-08	0.589141845703125;-1.93023681640617E-10	0.589141845703125;-9.15527343750022E-11	0.742034912109375	3.3856201171875E-05	0.742034912109375	2.51190185546875E-06	0.742034912109375	8.7646484375E-07	0.742034912109375	1.0467529296875E-06	0.742034912109375	2.18048095703125E-06	0.742034912109375	5.17578125E-07	0.742034912109375	1.21307373046875E-06	0.742034912109375	4.876708984375E-07	0.742034912109375	2.762451171875E-07	1.06231689453125	6.6375732421875E-05	0.98907470703125;-3.12805175781199E-08	0.98907470703125;-4.88281249999972E-08	0.98907470703125;4.08656295581384E-09	0.98907470703125;-2.97546386718734E-08	0.98907470703125;-3.58581542968761E-08	0.98907470703125;-2.2125244140626E-08	0.98907470703125;-2.1743774414066E-08	0.98907470703125;-3.738403320312E-08	0.98907470703125;-3.73840332031268E-08	0.98907470703125;-8.77380371093738E-09	0.98907470703125;-8.77380371093738E-09	0.98907470703125;-8.77380371093738E-09	0.98907470703125;-3.66210937499977E-08	0.98907470703125;-2.13242833579013E-08	0.98907470703125;-4.65393066406267E-08	0.98907470703125;-5.87463378906236E-08	0.98907470703125;-6.17980957031258E-08	0.98907470703125;-2.97546386718717E-08	0.98907470703125;-4.34875488281287E-08	0.98907470703125;-4.34875488281287E-08	0.98907470703125;-4.34875488281287E-08	0.98907470703125;-8.0108642578123E-08	0.98907470703125;-7.01904296875041E-08	0.98907470703125;-1.29699707031236E-08	0.98907470703125;-3.96728515624939E-08	0.98907470703125;-3.96728515624939E-08
0.59417724609375;1.56504807608407E-09	0.59417724609375;2.04310004725244E-08	0.59417724609375;-1.93786621093744E-10	0.59417724609375;-1.38854980468753E-10	0.7330322265625	3.11676025390625E-05	0.7330322265625	2.3077392578125E-06	0.7330322265625	7.5531005859375E-07	0.7330322265625	8.87451171875E-07	0.7330322265625	1.87591552734375E-06	0.7330322265625	4.4158935546875E-07	0.7330322265625	1.092529296875E-06	0.7330322265625	3.64593505859375E-07	0.7330322265625	1.77581787109375E-07	1.07131958007813	6.7657470703125E-05	0.994110107421875;-3.23486328124951E-08	0.994110107421875;-3.81469726562466E-08	0.994110107421875;-6.7762635780344E-21	0.994110107421875;-4.11987304687489E-08	0.994110107421875;-3.0517578125E-08	0.994110107421875;-1.98364257812504E-08	0.994110107421875;-5.34057617187509E-08	0.994110107421875;-4.27246093749953E-08	0.994110107421875;-4.11987304687522E-08	0.994110107421875;-2.74658203124987E-08	0.994110107421875;-2.74658203124987E-08	0.994110107421875;-2.74658203124987E-08	0.994110107421875;-3.20434570312482E-08	0.994110107421875;-1.3732910156257E-08	0.994110107421875;-2.44140625000024E-08	0.994110107421875;-6.71386718749985E-08	0.994110107421875;-5.49316406250016E-08	0.994110107421875;-2.7465820312497E-08	0.994110107421875;-6.56127929687529E-08	0.994110107421875;-6.56127929687529E-08	0.994110107421875;-6.56127929687529E-08	0.994110107421875;-6.56127929687512E-08	0.994110107421875;-1.02233886718752E-07	0.994110107421875;-6.10351562500001E-08	0.994110107421875;-1.98364257812427E-08	0.994110107421875;-1.98364257812427E-08
0.599212646484375;2.19554844877138E-09	0.599212646484375;2.83239658978873E-08	0.599212646484375;-2.20489501953119E-10	0.599212646484375;-1.31988525390625E-10	0.724029541015625	2.85308837890625E-05	0.724029541015625	2.105712890625E-06	0.724029541015625	6.402587890625E-07	0.724029541015625	7.2845458984375E-07	0.724029541015625	1.56768798828125E-06	0.724029541015625	3.76373291015625E-07	0.724029541015625	9.8785400390625E-07	0.724029541015625	2.5799560546875E-07	0.724029541015625	9.130859375E-08	1.080322265625	6.92138671875E-05	0.9991455078125;-3.47518920898385E-08	0.9991455078125;-3.96728515624973E-08	0.9991455078125;-3.46041410808511E-08	0.9991455078125;-1.29699707031236E-08	0.9991455078125;-2.51770019531273E-08	0.9991455078125;-1.75476074218756E-08	0.9991455078125;-5.45501708984391E-08	0.9991455078125;-2.67028808593721E-08	0.9991455078125;-2.97546386718777E-08	0.9991455078125;-3.08990478515616E-08	0.9991455078125;-3.08990478515616E-08	0.9991455078125;-3.08990478515616E-08	0.9991455078125;-4.57763671874983E-08	0.9991455078125;-3.97108728921072E-08	0.9991455078125;-6.33239746093782E-08	0.9991455078125;-2.67028808593746E-08	0.9991455078125;-4.1961669921878E-08	0.9991455078125;-3.12805175781216E-08	0.9991455078125;-2.36511230468792E-08	0.9991455078125;-2.36511230468792E-08	0.9991455078125;-2.36511230468792E-08	0.9991455078125;-2.36511230468758E-08	0.9991455078125;-2.44140625000007E-08	0.9991455078125;-3.58581542968761E-08	0.9991455078125;-1.19018554687495E-07	0.9991455078125;-1.19018554687495E-07
0.604248046875;3.07629296208369E-09	0.604248046875;3.81639528076253E-08	0.604248046875;-2.31933593749992E-10	0.604248046875;-1.00708007812501E-10	0.71502685546875	2.5946044921875E-05	0.71502685546875	1.90460205078125E-06	0.71502685546875	5.230712890625E-07	0.71502685546875	5.718994140625E-07	0.71502685546875	1.2713623046875E-06	0.71502685546875	3.19183349609375E-07	0.71502685546875	8.9111328125E-07	0.71502685546875	1.64581298828125E-07	0.71502685546875	1.3336181640625E-08	1.08932495117188	7.0709228515625E-05	1.00418090820313;-5.34057617182528E-10
0.609283447265625;4.03976991521671E-09	0.609283447265625;5.0107702794984E-08	0.609283447265625;-2.3880004882811E-10	0.609283447265625;-1.7471313476562E-10	0.706024169921875	2.34161376953125E-05	0.706024169921875	1.7059326171875E-06	0.706024169921875	4.0863037109375E-07	0.706024169921875	4.180908203125E-07	0.706024169921875	9.881591796875E-07	0.706024169921875	2.69500732421875E-07	0.706024169921875	8.02001953125E-07	0.706024169921875	8.2550048828125E-08	0.706024169921875	-5.926513671875E-08	1.09832763671875	7.2296142578125E-05	1.00921630859375;-3.9558410644527E-08
0.61431884765625;5.27180155584973E-09	0.61431884765625;6.42426148917177E-08	0.61431884765625;-2.12097167968734E-10	0.61431884765625;-1.41906738281248E-10	0.697021484375	2.09442138671875E-05	0.697021484375	1.51641845703125E-06	0.697021484375	3.0413818359375E-07	0.697021484375	2.81982421875E-07	0.697021484375	7.281494140625E-07	0.697021484375	2.2711181640625E-07	0.697021484375	7.2174072265625E-07	0.697021484375	8.648681640625E-09	0.697021484375	-1.19049072265625E-07	1.10733032226563	7.43408203125E-05	1.01425170898438;-3.73840332031192E-08
0.619354248046875;6.7147914413768E-09	0.619354248046875;8.00999651305164E-08	0.619354248046875;-4.24957275390616E-10	0.619354248046875;-2.41851806640621E-10	0.688018798828125	1.85150146484375E-05	0.688018798828125	1.3336181640625E-06	0.688018798828125	2.08099365234375E-07	0.688018798828125	1.55548095703125E-07	0.688018798828125	5.035400390625E-07	0.688018798828125	1.93084716796875E-07	0.688018798828125	6.4727783203125E-07	0.688018798828125	-5.535888671875E-08	0.688018798828125	-1.7852783203125E-07	1.09832763671875	6.591796875E-05	1.019287109375;-3.89099121093707E-08
0.6243896484375;8.38971492065388E-09	0.6243896484375;9.7275674744315E-08	0.6243896484375;-3.2043457031249E-10	0.6243896484375;-2.01416015624998E-10	0.67901611328125	1.61376953125E-05	0.67901611328125	1.16119384765625E-06	0.67901611328125	1.2640380859375E-07	0.67901611328125	5.3192138671875E-08	0.67901611328125	2.98675537109375E-07	0.67901611328125	1.59698486328125E-07	0.67901611328125	5.7830810546875E-07	0.67901611328125	-1.1187744140625E-07	0.67901611328125	-2.3004150390625E-07	1.08932495117188	5.938720703125E-05	1.02432250976563;-4.28771972656204E-08
0.629425048828125;1.02878540392757E-08	0.629425048828125;1.15349988067254E-07	0.629425048828125;-3.58581542968738E-10	0.629425048828125;-2.27355957031246E-10	0.670013427734375	1.37908935546875E-05	0.670013427734375	9.9945068359375E-07	0.670013427734375	5.517578125E-08	0.670013427734375	-3.5308837890625E-08	0.670013427734375	1.21978759765625E-07	0.670013427734375	1.343994140625E-07	0.670013427734375	5.1300048828125E-07	0.670013427734375	-1.64825439453125E-07	0.670013427734375	-2.80548095703125E-07	1.080322265625	5.419921875E-05	1.02935791015625;-3.78417968749963E-08
0.63446044921875;1.23874091735226E-08	0.63446044921875;1.33308334593318E-07	0.63446044921875;-4.36401367187482E-10	0.63446044921875;-2.227783203125E-10	0.6610107421875	1.14959716796875E-05	0.6610107421875	8.502197265625E-07	0.6610107421875	-3.0364990234375E-09	0.6610107421875	-1.080322265625E-07	0.6610107421875	-1.5350341796875E-08	0.6610107421875	1.10137939453125E-07	0.6610107421875	4.52880859375E-07	0.6610107421875	-2.13836669921875E-07	0.6610107421875	-3.2733154296875E-07	1.07131958007813	4.98046875E-05	1.03439331054688;-4.2572021484371E-08
0.639495849609375;1.47895742210344E-08	0.639495849609375;1.50703627951826E-07	0.639495849609375;-4.86755371093738E-10	0.639495849609375;-2.62451171875003E-10	0.652008056640625	9.2620849609375E-06	0.652008056640625	7.0953369140625E-07	0.652008056640625	-5.1239013671875E-08	0.652008056640625	-1.680908203125E-07	0.652008056640625	-1.37054443359375E-07	0.652008056640625	9.307861328125E-08	0.652008056640625	3.95599365234375E-07	0.652008056640625	-2.568359375E-07	0.652008056640625	-3.682861328125E-07	1.06231689453125	4.60845947265625E-05	1.0394287109375;-4.54711914062472E-08
0.64453125;1.73962070419836E-08	0.64453125;1.66914839279085E-07	0.64453125;-4.63867187499991E-10	0.64453125;-2.44140625000006E-10	0.64300537109375	7.080078125E-06	0.64300537109375	5.810546875E-07	0.64300537109375	-9.039306640625E-08	0.64300537109375	-2.16949462890625E-07	0.64300537109375	-2.3297119140625E-07	0.64300537109375	7.3516845703125E-08	0.64300537109375	3.3905029296875E-07	0.64300537109375	-2.9278564453125E-07	0.64300537109375	-4.07012939453125E-07	1.05331420898438	4.287109375E-05	1.04446411132813;-4.44030761718728E-08
0.649566650390625;2.0192581344274E-08	0.649566650390625;1.81217301870666E-07	0.649566650390625;-5.85882243310047E-10	0.649566650390625;-3.56292724609377E-10	0.634002685546875	4.9407958984375E-06	0.634002685546875	4.571533203125E-07	0.634002685546875	-1.22314453125E-07	0.634002685546875	-2.568359375E-07	0.634002685546875	-3.2147216796875E-07	0.634002685546875	5.694580078125E-08	0.634002685546875	2.8778076171875E-07	0.634002685546875	-3.31329345703125E-07	0.634002685546875	-4.43359375E-07	1.0443115234375	4.002685546875E-05	1.04949951171875;-5.28717041015599E-08
0.65460205078125;2.3089663654377E-08	0.65460205078125;1.92736561337248E-07	0.65460205078125;-5.43102377245108E-10	0.65460205078125;-3.18908691406249E-10	0.625	2.83660888671875E-06	0.625	3.38287353515625E-07	0.625	-1.5069580078125E-07	0.625	-2.91595458984375E-07	0.625	-3.91021728515625E-07	0.625	4.1107177734375E-08	0.625	2.38189697265625E-07	0.625	-3.616943359375E-07	0.625	-4.791259765625E-07	1.03530883789063	3.74359130859375E-05	1.05453491210938;-5.15747070312474E-08
0.659637451171875;2.61551696213774E-08	0.659637451171875;2.01694119628254E-07	0.659637451171875;-4.42334262142409E-10	0.659637451171875;-4.37164306640623E-10	0.615997314453125	7.9071044921875E-07	0.615997314453125	2.2637939453125E-07	0.615997314453125	-1.73126220703125E-07	0.615997314453125	-3.22540283203125E-07	0.615997314453125	-4.55108642578125E-07	0.615997314453125	2.874755859375E-08	0.615997314453125	1.88262939453125E-07	0.615997314453125	-3.93951416015625E-07	0.615997314453125	-5.11505126953125E-07	1.02630615234375	3.5247802734375E-05	1.0595703125;-5.45501708984357E-08
0.6646728515625;2.92603484399404E-08	0.6646728515625;2.07078069520822E-07	0.6646728515625;-1.27943100164708E-10	0.6646728515625;-4.54711914062493E-10	0.60699462890625	-1.21856689453125E-06	0.60699462890625	1.1541748046875E-07	0.60699462890625	-1.93267822265625E-07	0.60699462890625	-3.480224609375E-07	0.60699462890625	-5.0775146484375E-07	0.60699462890625	1.6986083984375E-08	0.60699462890625	1.416015625E-07	0.60699462890625	-4.24285888671875E-07	0.60699462890625	-5.40771484375E-07	1.01730346679688	3.310546875E-05	1.06460571289063;-5.3253173828124E-08
0.669708251953125;3.23234218250307E-08	0.669708251953125;2.09360274556554E-07	0.669708251953125;3.29887867244302E-10	0.669708251953125;-4.92858886718741E-10	0.597991943359375	-3.18939208984375E-06	0.597991943359375	8.453369140625E-09	0.597991943359375	-2.1063232421875E-07	0.597991943359375	-3.72283935546875E-07	0.597991943359375	-5.55450439453125E-07	0.597991943359375	1.07421875E-08	0.597991943359375	9.58251953125E-08	0.597991943359375	-4.525146484375E-07	0.597991943359375	-5.70587158203125E-07	1.00830078125	3.11676025390625E-05	1.06964111328125;-6.35528564453104E-08
0.67474365234375;3.5270528413246E-08	0.67474365234375;2.08377098732911E-07	0.67474365234375;1.00439363934082E-09	0.67474365234375;-5.52368164062482E-10	0.5889892578125	-5.12054443359375E-06	0.5889892578125	-9.4512939453125E-08	0.5889892578125	-2.27386474609375E-07	0.5889892578125	-3.9312744140625E-07	0.5889892578125	-5.99151611328125E-07	0.5889892578125	-1.226806640625E-09	0.5889892578125	5.1544189453125E-08	0.5889892578125	-4.79736328125E-07	0.5889892578125	-5.9930419921875E-07	0.999298095703125	2.9345703125E-05	1.07467651367188;-6.50024414062489E-08
0.679779052734375;3.80077226599005E-08	0.679779052734375;2.04878226361241E-07	0.679779052734375;1.84675553093965E-09	0.679779052734375;-4.18619655477895E-10	0.579986572265625	-7.01873779296875E-06	0.579986572265625	-1.99371337890625E-07	0.579986572265625	-2.42584228515625E-07	0.579986572265625	-4.1375732421875E-07	0.579986572265625	-6.3323974609375E-07	0.579986572265625	-1.23779296875E-08	0.579986572265625	4.8583984375E-09	0.579986572265625	-5.05157470703125E-07	0.579986572265625	-6.2835693359375E-07	0.99029541015625	2.7642822265625E-05	1.0797119140625;-6.27136230468733E-08
0.684814453125;4.058012198468E-08	0.684814453125;1.99273641098947E-07	0.684814453125;2.91189574285099E-09	0.684814453125;-3.15388725018306E-10	0.57098388671875	-8.8714599609375E-06	0.57098388671875	-3.0023193359375E-07	0.57098388671875	-2.57293701171875E-07	0.57098388671875	-4.306640625E-07	0.57098388671875	-6.646728515625E-07	0.57098388671875	-2.03948974609375E-08	0.57098388671875	-3.759765625E-08	0.57098388671875	-5.3082275390625E-07	0.57098388671875	-6.549072265625E-07	0.981292724609375	2.60223388671875E-05	1.08474731445313;-7.29370117187476E-08
0.689849853515625;4.2909076840536E-08	0.689849853515625;1.92114766827308E-07	0.689849853515625;4.45312175925898E-09	0.689849853515625;1.51005928302057E-10	0.561981201171875	-1.06903076171875E-05	0.561981201171875	-4.00299072265625E-07	0.561981201171875	-2.71148681640625E-07	0.561981201171875	-4.48883056640625E-07	0.561981201171875	-6.951904296875E-07	0.561981201171875	-2.728271484375E-08	0.561981201171875	-8.203125E-08	0.561981201171875	-5.55328369140625E-07	0.561981201171875	-6.8084716796875E-07	0.9722900390625	2.44781494140625E-05	1.08978271484375;-7.77435302734344E-08
0.69488525390625;4.4871820758892E-08	0.69488525390625;1.8361311911817E-07	0.69488525390625;6.18355676004198E-09	0.69488525390625;7.76091987872417E-10	0.552978515625	-1.2481689453125E-05	0.552978515625	-4.99725341796875E-07	0.552978515625	-2.8594970703125E-07	0.552978515625	-4.66156005859375E-07	0.552978515625	-7.2601318359375E-07	0.552978515625	-3.4942626953125E-08	0.552978515625	-1.24420166015625E-07	0.552978515625	-5.81939697265625E-07	0.552978515625	-7.06787109375E-07	0.963287353515625	2.298583984375E-05	1.09481811523438;-7.70568847656224E-08
0.699920654296875;4.64721361733207E-08	0.699920654296875;1.74533841433035E-07	0.699920654296875;8.31683739967887E-09	0.699920654296875;1.49578927228912E-09	0.543975830078125	-1.4251708984375E-05	0.543975830078125	-6.0150146484375E-07	0.543975830078125	-2.99224853515625E-07	0.543975830078125	-4.82086181640625E-07	0.543975830078125	-7.51953125E-07	0.543975830078125	-4.534912109375E-08	0.543975830078125	-1.67144775390625E-07	0.543975830078125	-6.075439453125E-07	0.543975830078125	-7.318115234375E-07	0.95428466796875	2.1539306640625E-05	1.099853515625;-7.36236572265586E-08
0.7049560546875;4.78710355721243E-08	0.7049560546875;1.65454563747899E-07	0.7049560546875;1.07980184299408E-08	0.7049560546875;2.52371409576832E-09	0.53497314453125	-1.59698486328125E-05	0.53497314453125	-7.0098876953125E-07	0.53497314453125	-3.12225341796875E-07	0.53497314453125	-4.970703125E-07	0.53497314453125	-7.8155517578125E-07	0.53497314453125	-4.925537109375E-08	0.53497314453125	-2.1209716796875E-07	0.53497314453125	-6.34765625E-07	0.53497314453125	-7.5653076171875E-07	0.945281982421875	2.012939453125E-05
0.709991455078125;4.89777286120909E-08	0.709991455078125;1.564386141789E-07	0.709991455078125;1.37491856515666E-08	0.709991455078125;3.71339092483703E-09	0.525970458984375	-1.76605224609375E-05	0.525970458984375	-7.9833984375E-07	0.525970458984375	-3.2806396484375E-07	0.525970458984375	-5.1263427734375E-07	0.525970458984375	-8.062744140625E-07	0.525970458984375	-5.5694580078125E-08	0.525970458984375	-2.537841796875E-07	0.525970458984375	-6.5826416015625E-07	0.525970458984375	-7.818603515625E-07	0.936279296875	1.875E-05
0.71502685546875;4.98158669645575E-08	0.71502685546875;1.479109458599E-07	0.71502685546875;1.72252552169423E-08	0.71502685546875;5.26622693359326E-09	0.5169677734375	-1.93267822265625E-05	0.5169677734375	-8.94775390625E-07	0.5169677734375	-3.4149169921875E-07	0.5169677734375	-5.23834228515625E-07	0.5169677734375	-8.3221435546875E-07	0.5169677734375	-7.2601318359375E-08	0.5169677734375	-3.0364990234375E-07	0.5169677734375	-6.8511962890625E-07	0.5169677734375	-8.050537109375E-07	0.927276611328125	1.73919677734375E-05
0.720062255859375;5.04991568663303E-08	0.720062255859375;1.39996003172206E-07	0.720062255859375;2.11499503926905E-08	0.720062255859375;7.2798892234882E-09	0.507965087890625	-2.09747314453125E-05	0.507965087890625	-9.9273681640625E-07	0.507965087890625	-3.56658935546875E-07	0.507965087890625	-5.4046630859375E-07	0.507965087890625	-8.563232421875E-07	0.507965087890625	-7.513427734375E-08	0.507965087890625	-3.35418701171875E-07	0.507965087890625	-7.0892333984375E-07	0.507965087890625	-8.2855224609375E-07	0.91827392578125	1.60797119140625E-05
0.72509765625;5.10695317290406E-08	0.72509765625;1.32782964781387E-07	0.72509765625;2.55720820918762E-08	0.72509765625;9.54379565400814E-09	0.49896240234375	-2.25830078125E-05	0.49896240234375	-1.0906982421875E-06	0.49896240234375	-3.71551513671875E-07	0.49896240234375	-5.531005859375E-07	0.49896240234375	-8.770751953125E-07	0.49896240234375	-7.9803466796875E-08	0.49896240234375	-3.73748779296875E-07	0.49896240234375	-7.36083984375E-07	0.49896240234375	-8.5205078125E-07	0.909271240234375	1.47979736328125E-05
0.730133056640625;5.13965829688865E-08	0.730133056640625;1.26304795367349E-07	0.730133056640625;3.08029483759096E-08	0.730133056640625;1.22135986187551E-08	0.489959716796875	-2.4176025390625E-05	0.489959716796875	-1.18743896484375E-06	0.489959716796875	-3.86444091796875E-07	0.489959716796875	-5.68145751953125E-07	0.489959716796875	-9.0301513671875E-07	0.489959716796875	-8.69140625E-08	0.489959716796875	-4.15802001953125E-07	0.489959716796875	-7.6263427734375E-07	0.489959716796875	-8.77685546875E-07	0.9002685546875	1.357421875E-05
0.73516845703125;5.15405287399824E-08	0.73516845703125;1.20253872047061E-07	0.73516845703125;3.63634045036931E-08	0.73516845703125;1.51397492397521E-08	0.48095703125	-2.574462890625E-05	0.48095703125	-1.28387451171875E-06	0.48095703125	-4.00299072265625E-07	0.48095703125	-5.81451416015625E-07	0.48095703125	-9.24072265625E-07	0.48095703125	-9.2437744140625E-08	0.48095703125	-4.58282470703125E-07	0.48095703125	-7.879638671875E-07	0.48095703125	-9.0057373046875E-07	0.891265869140625	1.23504638671875E-05
0.740203857421875;5.1471691186632E-08	0.740203857421875;1.14724259408334E-07	0.740203857421875;4.25861122103461E-08	0.740203857421875;1.87128870236051E-08	0.471954345703125	-2.7301025390625E-05	0.471954345703125	-1.38092041015625E-06	0.471954345703125	-4.1534423828125E-07	0.471954345703125	-5.948486328125E-07	0.471954345703125	-9.43603515625E-07	0.471954345703125	-1.00433349609375E-07	0.471954345703125	-5.00030517578125E-07	0.471954345703125	-8.135986328125E-07	0.471954345703125	-9.1705322265625E-07	0.88226318359375	1.11846923828125E-05
0.7452392578125;5.12807833207815E-08	0.7452392578125;1.09652410441482E-07	0.7452392578125;4.92574283154366E-08	0.7452392578125;2.2737684963708E-08	0.46295166015625	-2.88421630859375E-05	0.46295166015625	-1.47796630859375E-06	0.46295166015625	-4.2987060546875E-07	0.46295166015625	-6.08306884765625E-07	0.46295166015625	-9.686279296875E-07	0.46295166015625	-1.06201171875E-07	0.46295166015625	-5.40283203125E-07	0.46295166015625	-8.4716796875E-07	0.46295166015625	-9.41162109375E-07	0.873260498046875	1.00738525390625E-05
0.750274658203125;5.08465941183378E-08	0.750274658203125;1.04979858137129E-07	0.750274658203125;5.66215147522539E-08	0.750274658203125;2.71805898451786E-08	0.453948974609375	-3.03619384765625E-05	0.453948974609375	-1.5753173828125E-06	0.453948974609375	-4.46075439453125E-07	0.453948974609375	-6.2225341796875E-07	0.453948974609375	-9.954833984375E-07	0.453948974609375	-1.12518310546875E-07	0.453948974609375	-5.91827392578125E-07	0.453948974609375	-8.7860107421875E-07	0.453948974609375	-9.6343994140625E-07	0.8642578125	9.0240478515625E-06
0.75531005859375;5.0198781869019E-08	0.75531005859375;1.00520928879651E-07	0.75531005859375;6.42205865406337E-08	0.75531005859375;3.22521568360242E-08	0.4449462890625	-3.18695068359375E-05	0.4449462890625	-1.66961669921875E-06	0.4449462890625	-4.57244873046875E-07	0.4449462890625	-6.3629150390625E-07	0.4449462890625	-1.0186767578125E-06	0.4449462890625	-1.18682861328125E-07	0.4449462890625	-6.27166748046875E-07	0.4449462890625	-9.0576171875E-07	0.4449462890625	-9.87548828125E-07	0.855255126953125	8.0352783203125E-06
0.760345458984375;4.92161519020647E-08	0.760345458984375;9.64003088155997E-08	0.760345458984375;7.22957548276363E-08	0.760345458984375;3.78028673786846E-08	0.435943603515625	-3.33709716796875E-05	0.435943603515625	-1.76605224609375E-06	0.435943603515625	-4.71405029296875E-07	0.435943603515625	-6.536865234375E-07	0.435943603515625	-1.04278564453125E-06	0.435943603515625	-1.24114990234375E-07	0.435943603515625	-6.6619873046875E-07	0.435943603515625	-9.3353271484375E-07	0.435943603515625	-1.0137939453125E-06	0.84625244140625	7.1044921875E-06
0.765380859375;4.80809340444854E-08	0.765380859375;9.23712414859234E-08	0.765380859375;8.05204592474513E-08	0.765380859375;4.37777722572825E-08	0.42694091796875	-3.4857177734375E-05	0.42694091796875	-1.86187744140625E-06	0.42694091796875	-4.8681640625E-07	0.42694091796875	-6.683349609375E-07	0.42694091796875	-1.07086181640625E-06	0.42694091796875	-1.3165283203125E-07	0.42694091796875	-7.012939453125E-07	0.42694091796875	-9.70458984375E-07	0.42694091796875	-1.03302001953125E-06	0.837249755859375	6.2530517578125E-06
0.770416259765625;4.67024642980337E-08	0.770416259765625;8.85279344210679E-08	0.770416259765625;8.85651329976931E-08	0.770416259765625;5.00395612277615E-08	0.417938232421875	-3.6346435546875E-05	0.417938232421875	-1.9598388671875E-06	0.417938232421875	-5.0115966796875E-07	0.417938232421875	-6.8603515625E-07	0.417938232421875	-1.09344482421875E-06	0.417938232421875	-1.3739013671875E-07	0.417938232421875	-7.4371337890625E-07	0.417938232421875	-9.930419921875E-07	0.417938232421875	-1.0577392578125E-06	0.8282470703125	5.4656982421875E-06
0.77545166015625;4.52324418172069E-08	0.77545166015625;8.49592855593373E-08	0.77545166015625;9.68447920994973E-08	0.77545166015625;5.7055134377928E-08	0.408935546875	-3.7811279296875E-05	0.408935546875	-2.0556640625E-06	0.408935546875	-5.1605224609375E-07	0.408935546875	-6.99462890625E-07	0.408935546875	-1.124267578125E-06	0.408935546875	-1.4300537109375E-07	0.408935546875	-7.8155517578125E-07	0.408935546875	-1.019287109375E-06	0.408935546875	-1.08123779296875E-06	0.819244384765625	4.74029541015625E-06
0.780487060546875;4.36107299831591E-08	0.780487060546875;8.1454356797205E-08	0.780487060546875;1.04462243343771E-07	0.780487060546875;6.3957812446816E-08	0.399932861328125	-3.92852783203125E-05	0.399932861328125	-2.15118408203125E-06	0.399932861328125	-5.29998779296875E-07	0.399932861328125	-7.1685791015625E-07	0.399932861328125	-1.15020751953125E-06	0.399932861328125	-1.49017333984375E-07	0.399932861328125	-8.2366943359375E-07	0.399932861328125	-1.048583984375E-06	0.399932861328125	-1.10321044921875E-06	0.81024169921875	4.080810546875E-06
0.7855224609375;4.20195357272363E-08	0.7855224609375;7.81630510819476E-08	0.7855224609375;1.11560895759919E-07	0.7855224609375;7.14189621953915E-08	0.408935546875	-3.34320068359375E-05	0.408935546875	-1.92413330078125E-06	0.408935546875	-3.179931640625E-07	0.408935546875	-4.13818359375E-07	0.408935546875	-6.6131591796875E-07	0.408935546875	-9.2803955078125E-08	0.408935546875	-7.0526123046875E-07	0.408935546875	-6.9610595703125E-07	0.408935546875	-6.93359375E-07	0.801239013671875	3.48663330078125E-06
0.790557861328125;4.02766586042763E-08	0.790557861328125;7.49049691605116E-08	0.790557861328125;1.17683009592197E-07	0.790557861328125;7.8419317382068E-08	0.417938232421875	-2.85247802734375E-05	0.417938232421875	-1.74591064453125E-06	0.417938232421875	-2.0025634765625E-07	0.417938232421875	-2.4993896484375E-07	0.417938232421875	-3.887939453125E-07	0.417938232421875	-6.2469482421875E-08	0.417938232421875	-6.1767578125E-07	0.417938232421875	-4.9713134765625E-07	0.417938232421875	-4.67529296875E-07	0.792236328125	2.95806884765625E-06
0.79559326171875;3.85948166375662E-08	0.79559326171875;7.17079223953257E-08	0.79559326171875;1.22767525768226E-07	0.79559326171875;8.54257760843696E-08	0.42694091796875	-2.4151611328125E-05	0.42694091796875	-1.59515380859375E-06	0.42694091796875	-1.18804931640625E-07	0.42694091796875	-1.37359619140625E-07	0.42694091796875	-2.02545166015625E-07	0.42694091796875	-3.594970703125E-08	0.42694091796875	-5.4595947265625E-07	0.42694091796875	-3.4600830078125E-07	0.42694091796875	-3.09356689453125E-07	0.783233642578125	2.48931884765625E-06
0.800628662109375;3.69138828557506E-08	0.800628662109375;6.86356645249372E-08	0.800628662109375;1.26722915579045E-07	0.800628662109375;9.22094780473753E-08	0.435943603515625	-2.01995849609375E-05	0.435943603515625	-1.45050048828125E-06	0.435943603515625	-5.511474609375E-08	0.435943603515625	-5.194091796875E-08	0.435943603515625	-6.0760498046875E-08	0.435943603515625	-1.539306640625E-08	0.435943603515625	-4.84619140625E-07	0.435943603515625	-2.30621337890625E-07	0.435943603515625	-1.90673828125E-07	0.77423095703125	2.07061767578125E-06
0.8056640625;3.532450180831E-08	0.8056640625;6.56244418107989E-08	0.8056640625;1.29549154999238E-07	0.8056640625;9.82882239556934E-08	0.4449462890625	-1.6534423828125E-05	0.4449462890625	-1.31744384765625E-06	0.4449462890625	-4.6295166015625E-09	0.4449462890625	1.4190673828125E-08	0.4449462890625	5.3985595703125E-08	0.4449462890625	5.859375E-10	0.4449462890625	-4.2388916015625E-07	0.4449462890625	-1.32659912109375E-07	0.4449462890625	-8.538818359375E-08	0.765228271484375	1.7010498046875E-06
0.810699462890625;3.37360287845698E-08	0.810699462890625;6.25549059819917E-08	0.810699462890625;1.30757986695433E-07	0.810699462890625;1.03573534925563E-07	0.453948974609375	-1.31439208984375E-05	0.453948974609375	-1.19140625E-06	0.453948974609375	3.91845703125E-08	0.453948974609375	6.9427490234375E-08	0.453948974609375	1.44805908203125E-07	0.453948974609375	1.353759765625E-08	0.453948974609375	-3.65325927734375E-07	0.453948974609375	-5.0689697265625E-08	0.453948974609375	-9.1552734375E-11	0.7562255859375	1.3848876953125E-06
0.81573486328125;3.22391084952046E-08	0.81573486328125;5.97295107781846E-08	0.81573486328125;1.31020773469753E-07	0.81573486328125;1.08156941598558E-07	0.46295166015625	-9.9578857421875E-06	0.46295166015625	-1.07513427734375E-06	0.46295166015625	7.6141357421875E-08	0.46295166015625	1.168212890625E-07	0.46295166015625	2.23297119140625E-07	0.46295166015625	2.65380859375E-08	0.46295166015625	-3.13079833984375E-07	0.46295166015625	2.191162109375E-08	0.46295166015625	7.537841796875E-08	0.747222900390625	1.10260009765625E-06
0.820770263671875;3.08346454946788E-08	0.820770263671875;5.68152794610084E-08	0.820770263671875;1.29879775243042E-07	0.820770263671875;1.11794325750017E-07	0.471954345703125	-6.93359375E-06	0.471954345703125	-9.50927734375E-07	0.471954345703125	1.08245849609375E-07	0.471954345703125	1.55670166015625E-07	0.471954345703125	2.91748046875E-07	0.471954345703125	3.67431640625E-08	0.471954345703125	-2.6336669921875E-07	0.471954345703125	8.36181640625E-08	0.471954345703125	1.38580322265625E-07	0.73822021484375	8.599853515625E-07
0.8258056640625;2.9430182494153E-08	0.8258056640625;5.39315657219572E-08	0.8258056640625;1.27792732094456E-07	0.8258056640625;1.14241524354601E-07	0.48095703125	-4.06982421875E-06	0.48095703125	-8.355712890625E-07	0.48095703125	1.37786865234375E-07	0.48095703125	1.91802978515625E-07	0.48095703125	3.5345458984375E-07	0.48095703125	4.266357421875E-08	0.48095703125	-2.12982177734375E-07	0.48095703125	1.39373779296875E-07	0.48095703125	1.96136474609375E-07	0.729217529296875	6.4971923828125E-07
0.830841064453125;2.80571348753572E-08	0.830841064453125;5.10200367815291E-08	0.830841064453125;1.24362938566932E-07	0.830841064453125;1.15468042336882E-07	0.489959716796875	-1.32904052734375E-06	0.489959716796875	-7.21435546875E-07	0.489959716796875	1.6473388671875E-07	0.489959716796875	2.235107421875E-07	0.489959716796875	4.05609130859375E-07	0.489959716796875	5.645751953125E-08	0.489959716796875	-1.63909912109375E-07	0.489959716796875	1.903076171875E-07	0.489959716796875	2.47955322265625E-07	0.72021484375	4.632568359375E-07
0.83587646484375;2.67146048346864E-08	0.83587646484375;4.8077990262976E-08	0.83587646484375;1.20109170430033E-07	0.83587646484375;1.15656962662913E-07	0.49896240234375	1.30126953125E-06	0.49896240234375	-6.085205078125E-07	0.49896240234375	1.8890380859375E-07	0.49896240234375	2.54058837890625E-07	0.49896240234375	4.55902099609375E-07	0.49896240234375	6.77490234375E-08	0.49896240234375	-1.16302490234375E-07	0.49896240234375	2.36236572265625E-07	0.49896240234375	2.94952392578125E-07	0.711212158203125	3.02734375E-07
0.840911865234375;2.54950329158518E-08	0.840911865234375;4.52912110283482E-08	0.840911865234375;1.15458696098392E-07	0.840911865234375;1.14991413202247E-07	0.507965087890625	3.8140869140625E-06	0.507965087890625	-4.9835205078125E-07	0.507965087890625	2.108154296875E-07	0.507965087890625	2.7960205078125E-07	0.507965087890625	5.029296875E-07	0.507965087890625	7.8277587890625E-08	0.507965087890625	-6.8634033203125E-08	0.507965087890625	2.75848388671875E-07	0.507965087890625	3.3709716796875E-07	0.70220947265625	1.59942626953125E-07
0.845947265625;2.42754609970172E-08	0.845947265625;4.25654669499703E-08	0.845947265625;1.10136835048E-07	0.845947265625;1.13379818819706E-07	0.5169677734375	6.256103515625E-06	0.5169677734375	-3.8885498046875E-07	0.5169677734375	2.31109619140625E-07	0.5169677734375	3.07220458984375E-07	0.5169677734375	5.49072265625E-07	0.5169677734375	8.782958984375E-08	0.5169677734375	-2.37060546875E-08	0.5169677734375	3.22357177734375E-07	0.5169677734375	3.78326416015625E-07	0.693206787109375	2.6763916015625E-08
0.850982666015625;2.30262461215203E-08	0.850982666015625;3.97508179202005E-08	0.850982666015625;1.04052055932669E-07	0.850982666015625;1.10791684034589E-07	0.525970458984375	8.60595703125E-06	0.525970458984375	-2.783203125E-07	0.525970458984375	2.51983642578125E-07	0.525970458984375	3.30322265625E-07	0.525970458984375	5.9014892578125E-07	0.525970458984375	9.5703125E-08	0.525970458984375	2.3101806640625E-08	0.525970458984375	3.60260009765625E-07	0.525970458984375	4.1778564453125E-07	0.6842041015625	-8.2183837890625E-08
0.85601806640625;2.18380664022734E-08	0.85601806640625;3.70582392029307E-08	0.85601806640625;9.78452065048384E-08	0.85601806640625;1.07379574640096E-07	0.53497314453125	1.08856201171875E-05	0.53497314453125	-1.69769287109375E-07	0.53497314453125	2.70782470703125E-07	0.53497314453125	3.52020263671875E-07	0.53497314453125	6.3427734375E-07	0.53497314453125	1.05072021484375E-07	0.53497314453125	7.04345703125E-08	0.53497314453125	3.948974609375E-07	0.53497314453125	4.55780029296875E-07	0.675201416015625	-1.9580078125E-07
0.861053466796875;2.06812625622854E-08	0.861053466796875;3.45208560616596E-08	0.861053466796875;9.13942367226662E-08	0.861053466796875;1.03540240748975E-07	0.543975830078125	1.309814453125E-05	0.543975830078125	-5.96923828125E-08	0.543975830078125	2.87139892578125E-07	0.543975830078125	3.7774658203125E-07	0.543975830078125	6.7291259765625E-07	0.543975830078125	1.15509033203125E-07	0.543975830078125	1.18865966796875E-07	0.543975830078125	4.302978515625E-07	0.543975830078125	4.96917724609375E-07	0.66619873046875	-2.84210205078125E-07
0.8660888671875;1.95549763004224E-08	0.8660888671875;3.20445080766386E-08	0.8660888671875;8.4607573581119E-08	0.8660888671875;9.90295201391034E-08	0.552978515625	1.52496337890625E-05	0.552978515625	5.096435546875E-08	0.552978515625	3.0487060546875E-07	0.552978515625	4.0020751953125E-07	0.552978515625	7.18994140625E-07	0.552978515625	1.26922607421875E-07	0.552978515625	1.6546630859375E-07	0.552978515625	4.64080810546875E-07	0.552978515625	5.3131103515625E-07	0.657196044921875	-3.6993408203125E-07
0.871124267578125;1.84600465372453E-08	0.871124267578125;2.97538248270227E-08	0.871124267578125;7.78819645758929E-08	0.871124267578125;9.40610567635521E-08	0.561981201171875	1.73614501953125E-05	0.561981201171875	1.60736083984375E-07	0.561981201171875	3.2122802734375E-07	0.561981201171875	4.2669677734375E-07	0.561981201171875	7.62939453125E-07	0.561981201171875	1.37664794921875E-07	0.561981201171875	2.13226318359375E-07	0.561981201171875	4.969482421875E-07	0.561981201171875	5.64544677734375E-07	0.648193359375	-4.47723388671875E-07
0.87615966796875;1.73651167740681E-08	0.87615966796875;2.75241767336568E-08	0.87615966796875;7.10648028362919E-08	0.87615966796875;8.86958648723757E-08	0.57098388671875	1.94122314453125E-05	0.57098388671875	2.73529052734375E-07	0.57098388671875	3.39111328125E-07	0.57098388671875	4.50164794921875E-07	0.57098388671875	8.1298828125E-07	0.57098388671875	1.48651123046875E-07	0.57098388671875	2.62115478515625E-07	0.57098388671875	5.28411865234375E-07	0.57098388671875	5.980224609375E-07	0.639190673828125	-5.1898193359375E-07
0.881195068359375;1.63930738860856E-08	0.881195068359375;2.54801368279296E-08	0.881195068359375;6.44612816732136E-08	0.881195068359375;8.31475875450602E-08	0.579986572265625	2.1429443359375E-05	0.579986572265625	3.8604736328125E-07	0.579986572265625	3.63189697265625E-07	0.579986572265625	4.781494140625E-07	0.579986572265625	8.6151123046875E-07	0.579986572265625	1.5838623046875E-07	0.579986572265625	3.14056396484375E-07	0.579986572265625	5.60150146484375E-07	0.579986572265625	6.312255859375E-07	0.63018798828125	-5.84442138671875E-07
0.88623046875;1.5451548576228E-08	0.88623046875;2.36497199690773E-08	0.88623046875;5.80103484007602E-08	0.88623046875;7.74162047489947E-08	0.5889892578125	2.34130859375E-05	0.5889892578125	5.01556396484375E-07	0.5889892578125	3.8592529296875E-07	0.5889892578125	5.09246826171875E-07	0.5889892578125	9.2193603515625E-07	0.5889892578125	1.7987060546875E-07	0.5889892578125	3.6639404296875E-07	0.5889892578125	5.960693359375E-07	0.5889892578125	6.634521484375E-07	0.621185302734375	-6.456298828125E-07
0.891265869140625;1.44497794309913E-08	0.891265869140625;2.18217413694406E-08	0.891265869140625;5.16509837966195E-08	0.891265869140625;7.14712178919667E-08	0.597991943359375	2.53662109375E-05	0.597991943359375	6.21368408203125E-07	0.597991943359375	4.0679931640625E-07	0.597991943359375	5.428466796875E-07	0.597991943359375	9.8876953125E-07	0.597991943359375	1.9659423828125E-07	0.597991943359375	4.20684814453125E-07	0.597991943359375	6.30401611328125E-07	0.597991943359375	7.0098876953125E-07	0.6121826171875	-6.99462890625E-07
0.89630126953125;1.35090454420045E-08	0.89630126953125;2.02073858166788E-08	0.89630126953125;4.55967949737288E-08	0.89630126953125;6.55567486130636E-08	0.60699462890625	2.72979736328125E-05	0.60699462890625	7.3944091796875E-07	0.60699462890625	4.30938720703125E-07	0.60699462890625	5.82122802734375E-07	0.60699462890625	1.0626220703125E-06	0.60699462890625	2.1240234375E-07	0.60699462890625	4.7796630859375E-07	0.60699462890625	6.6497802734375E-07	0.60699462890625	7.3760986328125E-07	0.603179931640625	-7.489013671875E-07
0.901336669921875;1.26301099076869E-08	0.901336669921875;1.86869491272821E-08	0.901336669921875;3.99698664532606E-08	0.901336669921875;5.9642297111282E-08	0.615997314453125	2.92083740234375E-05	0.615997314453125	8.6456298828125E-07	0.615997314453125	4.59808349609375E-07	0.615997314453125	6.2469482421875E-07	0.615997314453125	1.1474609375E-06	0.615997314453125	2.40631103515625E-07	0.615997314453125	5.37445068359375E-07	0.615997314453125	7.0709228515625E-07	0.615997314453125	7.75146484375E-07	0.59417724609375	-8.062744140625E-07
0.9063720703125;1.18122095296193E-08	0.9063720703125;1.73191003285105E-08	0.9063720703125;3.46786312921674E-08	0.9063720703125;5.38499159220004E-08	0.625	3.11126708984375E-05	0.625	9.9884033203125E-07	0.625	4.67376708984375E-07	0.625	6.7657470703125E-07	0.625	1.24664306640625E-06	0.625	2.65167236328125E-07	0.625	5.99334716796875E-07	0.625	7.5225830078125E-07	0.625	8.1451416015625E-07	0.585174560546875	-8.5968017578125E-07
0.911407470703125;1.1025559337917E-08	0.911407470703125;1.6045090856964E-08	0.911407470703125;2.98756897516857E-08	0.911407470703125;4.81491038857187E-08	0.634002685546875	3.30078125E-05	0.634002685546875	1.14471435546875E-06	0.634002685546875	5.40313720703125E-07	0.634002685546875	7.43408203125E-07	0.634002685546875	1.36810302734375E-06	0.634002685546875	2.9595947265625E-07	0.634002685546875	6.68182373046875E-07	0.634002685546875	8.013916015625E-07	0.634002685546875	8.6273193359375E-07	0.576171875	-9.075927734375E-07
0.91644287109375;1.02389091462148E-08	0.91644287109375;1.48626341197926E-08	0.91644287109375;2.5194818523704E-08	0.91644287109375;4.26619148963121E-08	0.64300537109375	3.4912109375E-05	0.64300537109375	1.30279541015625E-06	0.64300537109375	6.0931396484375E-07	0.64300537109375	8.343505859375E-07	0.64300537109375	1.51702880859375E-06	0.64300537109375	3.32763671875E-07	0.64300537109375	7.3883056640625E-07	0.64300537109375	8.6151123046875E-07	0.64300537109375	9.1644287109375E-07	0.567169189453125	-9.5184326171875E-07
0.921478271484375;9.54451106124189E-09	0.921478271484375;1.38349652109716E-08	0.921478271484375;2.11548268737292E-08	0.921478271484375;3.75714693465807E-08	0.652008056640625	3.68133544921875E-05	0.652008056640625	1.4849853515625E-06	0.652008056640625	6.8817138671875E-07	0.652008056640625	9.5245361328125E-07	0.652008056640625	1.7108154296875E-06	0.652008056640625	3.7353515625E-07	0.652008056640625	8.1878662109375E-07	0.652008056640625	9.228515625E-07	0.652008056640625	9.7442626953125E-07	0.55816650390625	-9.9456787109375E-07
0.926513671875;8.81959539814399E-09	0.926513671875;1.28072963021507E-08	0.926513671875;1.74200110050044E-08	0.926513671875;3.24810237968493E-08	0.6610107421875	3.8739013671875E-05	0.6610107421875	1.6912841796875E-06	0.6610107421875	7.9681396484375E-07	0.6610107421875	1.11480712890625E-06	0.6610107421875	1.9720458984375E-06	0.6610107421875	4.23065185546875E-07	0.6610107421875	9.02099609375E-07	0.6610107421875	9.954833984375E-07	0.6610107421875	1.029052734375E-06	0.549163818359375	-1.04461669921875E-06
0.931549072265625;8.2174137689639E-09	0.931549072265625;1.20258744901232E-08	0.931549072265625;1.39903793448415E-08	0.931549072265625;2.81230134302495E-08	0.670013427734375	4.06890869140625E-05	0.670013427734375	1.929931640625E-06	0.670013427734375	9.4024658203125E-07	0.670013427734375	1.3323974609375E-06	0.670013427734375	2.31781005859375E-06	0.670013427734375	4.84375E-07	0.670013427734375	9.9517822265625E-07	0.670013427734375	1.0791015625E-06	0.670013427734375	1.09039306640625E-06	0.5401611328125	-1.08367919921875E-06
0.93658447265625;7.5541969835338E-09	0.93658447265625;1.11834175218456E-08	0.93658447265625;1.11710992471785E-08	0.93658447265625;2.38565557980248E-08	0.67901611328125	4.2657470703125E-05	0.67901611328125	2.20062255859375E-06	0.67901611328125	1.12060546875E-06	0.67901611328125	1.61376953125E-06	0.67901611328125	2.75299072265625E-06	0.67901611328125	5.56121826171875E-07	0.67901611328125	1.1029052734375E-06	0.67901611328125	1.177978515625E-06	0.67901611328125	1.165771484375E-06	0.531158447265625	-1.12396240234375E-06
0.941619873046875;6.98315872669508E-09	0.941619873046875;1.04955549675727E-08	0.941619873046875;8.62648371189831E-09	0.941619873046875;2.01394261586161E-08	0.688018798828125	4.46258544921875E-05	0.688018798828125	2.4969482421875E-06	0.688018798828125	1.33453369140625E-06	0.688018798828125	1.9500732421875E-06	0.688018798828125	3.282470703125E-06	0.688018798828125	6.42181396484375E-07	0.688018798828125	1.22039794921875E-06	0.688018798828125	1.29058837890625E-06	0.688018798828125	1.26251220703125E-06	0.52215576171875	-1.16851806640625E-06
0.9466552734375;6.38160289173134E-09	0.9466552734375;9.77717483517482E-09	0.9466552734375;6.2344560672431E-09	0.9466552734375;1.65443668317075E-08	0.697021484375	4.661865234375E-05	0.697021484375	2.82073974609375E-06	0.697021484375	1.57806396484375E-06	0.697021484375	2.3358154296875E-06	0.697021484375	3.90289306640625E-06	0.697021484375	7.476806640625E-07	0.697021484375	1.35467529296875E-06	0.697021484375	1.4239501953125E-06	0.697021484375	1.356201171875E-06	0.513153076171875	-1.2060546875E-06
0.951690673828125;5.84166795014906E-09	0.951690673828125;9.1522478769668E-09	0.951690673828125;4.51381939376766E-09	0.951690673828125;1.34986336869129E-08	0.706024169921875	4.864501953125E-05	0.706024169921875	3.1488037109375E-06	0.706024169921875	1.8341064453125E-06	0.706024169921875	2.7386474609375E-06	0.706024169921875	4.57611083984375E-06	0.706024169921875	8.7493896484375E-07	0.706024169921875	1.5081787109375E-06	0.706024169921875	1.58416748046875E-06	0.706024169921875	1.4654541015625E-06	0.504150390625	-1.24481201171875E-06
0.95672607421875;5.4238033210668E-09	0.95672607421875;8.61887365313383E-09	0.95672607421875;3.03732334529221E-09	0.95672607421875;1.06970411671183E-08	0.71502685546875	5.07049560546875E-05	0.71502685546875	3.47930908203125E-06	0.71502685546875	2.091064453125E-06	0.71502685546875	3.13201904296875E-06	0.71502685546875	5.27374267578125E-06	0.71502685546875	1.0308837890625E-06	0.71502685546875	1.6876220703125E-06	0.71502685546875	1.77215576171875E-06	0.71502685546875	1.595458984375E-06	0.495147705078125	-1.2847900390625E-06
0.961761474609375;4.91492966119374E-09	0.961761474609375;8.11780559367028E-09	0.961761474609375;1.62186457928165E-09	0.961761474609375;8.23114989989009E-09	0.724029541015625	5.2801513671875E-05	0.724029541015625	3.80035400390625E-06	0.724029541015625	2.33673095703125E-06	0.724029541015625	3.4783935546875E-06	0.724029541015625	5.9405517578125E-06	0.724029541015625	1.2158203125E-06	0.724029541015625	1.89483642578125E-06	0.724029541015625	1.98699951171875E-06	0.724029541015625	1.7498779296875E-06	0.48614501953125	-1.3226318359375E-06
0.966796875;4.43657357944569E-09	0.966796875;7.61673753420675E-09	0.966796875;6.33651907021073E-10	0.966796875;6.16198714828693E-09	0.7330322265625	5.49346923828125E-05	0.7330322265625	4.11041259765625E-06	0.7330322265625	2.56134033203125E-06	0.7330322265625	3.76800537109375E-06	0.7330322265625	6.57440185546875E-06	0.7330322265625	1.43890380859375E-06	0.7330322265625	2.1356201171875E-06	0.7330322265625	2.2540283203125E-06	0.7330322265625	1.92657470703125E-06	0.477142333984375	-1.36627197265625E-06
0.971832275390625;4.05027008553153E-09	0.971832275390625;7.20889355351802E-09	0.971832275390625;-4.93849839894987E-11	0.971832275390625;4.39800613414366E-09	0.742034912109375	5.71136474609375E-05	0.742034912109375	4.40155029296875E-06	0.742034912109375	2.76641845703125E-06	0.742034912109375	3.99658203125E-06	0.742034912109375	7.159423828125E-06	0.742034912109375	1.6973876953125E-06	0.742034912109375	2.41729736328125E-06	0.742034912109375	2.55584716796875E-06	0.742034912109375	2.1453857421875E-06	0.4681396484375	-1.405029296875E-06
0.97686767578125;3.66396659161737E-09	0.97686767578125;6.80104957282929E-09	0.97686767578125;-4.57763671875061E-10	0.97686767578125;3.06127121375041E-09	0.75103759765625	5.933837890625E-05	0.75103759765625	4.67559814453125E-06	0.75103759765625	2.9473876953125E-06	0.75103759765625	4.17205810546875E-06	0.75103759765625	7.6568603515625E-06	0.75103759765625	1.9976806640625E-06	0.75103759765625	2.7362060546875E-06	0.75103759765625	2.91168212890625E-06	0.75103759765625	2.393798828125E-06	0.459136962890625	-1.4471435546875E-06
0.981903076171875;3.30863502833502E-09	0.981903076171875;6.3947547034741E-09	0.981903076171875;-6.33239746093801E-10	0.981903076171875;1.78557543251922E-09	0.760040283203125	6.16119384765625E-05	0.760040283203125	4.931640625E-06	0.760040283203125	3.1097412109375E-06	0.760040283203125	4.310302734375E-06	0.760040283203125	8.1024169921875E-06	0.760040283203125	2.33673095703125E-06	0.760040283203125	3.0987548828125E-06	0.760040283203125	3.323974609375E-06	0.760040283203125	2.691650390625E-06	0.45013427734375	-1.49200439453125E-06
0.9869384765625;2.95330346505263E-09	0.9869384765625;5.95794225599392E-09	0.9869384765625;-6.25610351562557E-10	0.9869384765625;7.84537854413031E-10	0.76904296875	6.3751220703125E-05	0.76904296875	5.16998291015625E-06	0.76904296875	3.25531005859375E-06	0.76904296875	4.42230224609375E-06	0.76904296875	8.48388671875E-06	0.76904296875	2.69866943359375E-06	0.76904296875	3.5009765625E-06	0.76904296875	3.7957763671875E-06	0.76904296875	3.03192138671875E-06	0.441131591796875	-1.52618408203125E-06
0.991973876953125;2.56786169537941E-09	0.991973876953125;5.55306968476021E-09	0.991973876953125;-8.62121582031292E-10	0.991973876953125;5.81604708878874E-11	0.778045654296875	6.610107421875E-05	0.778045654296875	5.39276123046875E-06	0.778045654296875	3.38470458984375E-06	0.778045654296875	4.51812744140625E-06	0.778045654296875	8.82568359375E-06	0.778045654296875	3.09326171875E-06	0.778045654296875	3.9410400390625E-06	0.778045654296875	4.3212890625E-06	0.778045654296875	3.424072265625E-06	0.43212890625	-1.56951904296875E-06
0.99700927734375;2.30449023820616E-09	0.99700927734375;5.17871469165149E-09	0.99700927734375;-8.23974609375043E-10	0.99700927734375;-2.71488397012256E-10	0.78704833984375	6.84814453125E-05	0.78704833984375	5.60394287109375E-06	0.78704833984375	3.511962890625E-06	0.78704833984375	4.60418701171875E-06	0.78704833984375	9.124755859375E-06	0.78704833984375	3.49029541015625E-06	0.78704833984375	4.40338134765625E-06	0.78704833984375	4.9029541015625E-06	0.78704833984375	3.85650634765625E-06	0.423126220703125	-1.60675048828125E-06
1.00204467773438;1.94992513343247E-09	1.00204467773438;4.80565102707872E-09	1.00204467773438;-1.07574462890629E-09	1.00204467773438;-5.70619686787409E-10	0.796051025390625	7.0953369140625E-05	0.796051025390625	5.7916259765625E-06	0.796051025390625	3.6114501953125E-06	0.796051025390625	4.68963623046875E-06	0.796051025390625	9.3963623046875E-06	0.796051025390625	3.8885498046875E-06	0.796051025390625	4.881591796875E-06	0.796051025390625	5.5133056640625E-06	0.796051025390625	4.332275390625E-06	0.41412353515625	-1.6436767578125E-06
1.007080078125;1.74794791928382E-09	1.007080078125;4.52414009688095E-09	1.007080078125;-1.02233886718754E-09	1.007080078125;-6.2561035156257E-10	0.8050537109375	7.342529296875E-05	0.8050537109375	5.97320556640625E-06	0.8050537109375	3.70758056640625E-06	0.8050537109375	4.7705078125E-06	0.8050537109375	9.6405029296875E-06	0.8050537109375	4.26727294921875E-06	0.8050537109375	5.357666015625E-06	0.8050537109375	6.14410400390625E-06	0.8050537109375	4.837646484375E-06	0.405120849609375	-1.697998046875E-06
1.01211547851563;1.48524522613448E-09	1.01211547851563;4.1217154918769E-09	1.01211547851563;-1.22833251953129E-09	1.01211547851563;-7.24792480468826E-10	0.814056396484375	7.5958251953125E-05	0.814056396484375	6.15020751953125E-06	0.814056396484375	3.7939453125E-06	0.814056396484375	4.8602294921875E-06	0.814056396484375	9.87548828125E-06	0.814056396484375	4.62493896484375E-06	0.814056396484375	5.8203125E-06	0.814056396484375	6.7840576171875E-06	0.814056396484375	5.34820556640625E-06	0.3961181640625	-1.73309326171875E-06
1.01715087890625;1.28357768923513E-09	1.01715087890625;3.78032604312283E-09	1.01715087890625;-1.12915039062507E-09	1.01715087890625;-7.32421875000071E-10	0.82305908203125	7.855224609375E-05	0.82305908203125	6.329345703125E-06	0.82305908203125	3.8800048828125E-06	0.82305908203125	4.95086669921875E-06	0.82305908203125	1.00982666015625E-05	0.82305908203125	4.9462890625E-06	0.82305908203125	6.2615966796875E-06	0.82305908203125	7.415771484375E-06	0.82305908203125	5.8685302734375E-06	0.387115478515625	-1.77886962890625E-06
1.02218627929688;1.05165190032764E-09	1.02218627929688;3.40943768692531E-09	1.02218627929688;-1.28936767578132E-09	1.02218627929688;-9.07897949218824E-10	0.832061767578125	8.1146240234375E-05	0.832061767578125	6.4971923828125E-06	0.832061767578125	3.9764404296875E-06	0.832061767578125	5.0457763671875E-06	0.832061767578125	1.03179931640625E-05	0.832061767578125	5.244140625E-06	0.832061767578125	6.671142578125E-06	0.832061767578125	8.0108642578125E-06	0.832061767578125	6.3775634765625E-06	0.37811279296875	-1.82159423828125E-06
1.0272216796875;8.19726111420119E-10	1.0272216796875;3.03854933072777E-09	1.0272216796875;-1.26647949218758E-09	1.0272216796875;-8.39233398437572E-10	0.841064453125	8.380126953125E-05	0.841064453125	6.67724609375E-06	0.841064453125	4.0521240234375E-06	0.841064453125	5.14556884765625E-06	0.841064453125	1.0540771484375E-05	0.841064453125	5.5029296875E-06	0.841064453125	7.0526123046875E-06	0.841064453125	8.5723876953125E-06	0.841064453125	6.8572998046875E-06	0.369110107421875	-1.86248779296875E-06
1.03225708007813;6.18526119651148E-10	1.03225708007813;2.66853885569317E-09	1.03225708007813;-1.46484375000004E-09	1.03225708007813;-1.09100341796881E-09	0.850067138671875	8.6517333984375E-05	0.850067138671875	6.854248046875E-06	0.850067138671875	4.15863037109375E-06	0.850067138671875	5.247802734375E-06	0.850067138671875	1.0748291015625E-05	0.850067138671875	5.7464599609375E-06	0.850067138671875	7.40966796875E-06	0.850067138671875	9.1033935546875E-06	0.850067138671875	7.3150634765625E-06	0.360107421875	-1.9146728515625E-06
1.03729248046875;4.78361284132185E-10	1.03729248046875;2.39008111503359E-09	1.03729248046875;-1.41906738281254E-09	1.03729248046875;-1.06811523437506E-09	0.85906982421875	8.9263916015625E-05	0.85906982421875	7.0404052734375E-06	0.85906982421875	4.23583984375E-06	0.85906982421875	5.35308837890625E-06	0.85906982421875	1.0968017578125E-05	0.85906982421875	5.97381591796875E-06	0.85906982421875	7.745361328125E-06	0.85906982421875	9.60693359375E-06	0.85906982421875	7.75146484375E-06	0.351104736328125	-1.95404052734375E-06
1.04232788085938;3.38352992202065E-10	1.04232788085938;2.08184052621851E-09	1.04232788085938;-1.40380859375003E-09	1.04232788085938;-9.38415527343789E-10	0.868072509765625	9.2041015625E-05	0.868072509765625	7.220458984375E-06	0.868072509765625	4.3341064453125E-06	0.868072509765625	5.450439453125E-06	0.868072509765625	1.1175537109375E-05	0.868072509765625	6.18438720703125E-06	0.868072509765625	8.062744140625E-06	0.868072509765625	1.00982666015625E-05	0.868072509765625	8.148193359375E-06	0.34210205078125	-2.00592041015625E-06
1.04736328125;1.67827122146968E-10	1.04736328125;1.7125647811534E-09	1.04736328125;-1.41906738281257E-09	1.04736328125;-1.02233886718757E-09	0.8770751953125	9.48486328125E-05	0.8770751953125	7.40966796875E-06	0.8770751953125	4.42626953125E-06	0.8770751953125	5.54656982421875E-06	0.8770751953125	1.138916015625E-05	0.8770751953125	6.4056396484375E-06	0.8770751953125	8.3709716796875E-06	0.8770751953125	1.0528564453125E-05	0.8770751953125	8.5235595703125E-06	0.333099365234375	-2.04833984375E-06
1.05239868164063;2.79233190523409E-11	1.05239868164063;1.40491387601777E-09	1.05239868164063;-1.55639648437505E-09	1.05239868164063;-1.21307373046882E-09	0.886077880859375	9.7686767578125E-05	0.886077880859375	7.60498046875E-06	0.886077880859375	4.52545166015625E-06	0.886077880859375	5.6402587890625E-06	0.886077880859375	1.1602783203125E-05	0.886077880859375	6.6162109375E-06	0.886077880859375	8.67919921875E-06	0.886077880859375	1.0955810546875E-05	0.886077880859375	8.892822265625E-06	0.3240966796875	-2.098388671875E-06
1.05743408203125;-5.09453277923048E-11	1.05743408203125;1.15829812713214E-09	1.05743408203125;-1.51062011718753E-09	1.05743408203125;-1.09863281250009E-09	0.89508056640625	0.000100616455078125	0.89508056640625	7.8094482421875E-06	0.89508056640625	4.6295166015625E-06	0.89508056640625	5.73333740234375E-06	0.89508056640625	1.182861328125E-05	0.89508056640625	6.8450927734375E-06	0.89508056640625	8.990478515625E-06	0.89508056640625	1.1383056640625E-05	0.89508056640625	9.24072265625E-06	0.315093994140625	-2.15545654296875E-06
1.06246948242188;-1.29761730219211E-10	1.06246948242188;8.51090435183963E-10	1.06246948242188;-1.59454345703131E-09	1.06246948242188;-1.19018554687505E-09	0.904083251953125	0.000103485107421875	0.904083251953125	8.0169677734375E-06	0.904083251953125	4.73541259765625E-06	0.904083251953125	5.82061767578125E-06	0.904083251953125	1.20391845703125E-05	0.904083251953125	7.073974609375E-06	0.904083251953125	9.2926025390625E-06	0.904083251953125	1.18133544921875E-05	0.904083251953125	9.5733642578125E-06	0.30609130859375	-2.203369140625E-06
1.0675048828125;-1.78060554521126E-10	1.0675048828125;6.04917899485808E-10	1.0675048828125;-1.55639648437507E-09	1.0675048828125;-1.09863281250007E-09	0.9130859375	0.0001064453125	0.9130859375	8.2305908203125E-06	0.9130859375	4.85687255859375E-06	0.9130859375	5.919189453125E-06	0.9130859375	1.2255859375E-05	0.9130859375	7.3150634765625E-06	0.9130859375	9.6038818359375E-06	0.9130859375	1.2213134765625E-05	0.9130859375	9.906005859375E-06	0.297088623046875	-2.26104736328125E-06
1.07254028320313;-1.95841800698024E-10	1.07254028320313;3.89558734180197E-10	1.07254028320313;-1.66320800781258E-09	1.07254028320313;-1.22833251953134E-09	0.922088623046875	0.00010943603515625	0.922088623046875	8.465576171875E-06	0.922088623046875	4.976806640625E-06	0.922088623046875	6.015625E-06	0.922088623046875	1.24847412109375E-05	0.922088623046875	7.5653076171875E-06	0.922088623046875	9.918212890625E-06	0.922088623046875	1.26220703125E-05	0.922088623046875	1.02294921875E-05	0.2880859375	-2.3126220703125E-06
1.07757568359375;-2.44140624999927E-10	1.07757568359375;2.04717146999617E-10	1.07757568359375;-1.64794921875006E-09	1.07757568359375;-1.23596191406257E-09	0.93109130859375	0.000112457275390625	0.93109130859375	8.6639404296875E-06	0.93109130859375	5.10101318359375E-06	0.93109130859375	6.11572265625E-06	0.93109130859375	1.2701416015625E-05	0.93109130859375	7.8125E-06	0.93109130859375	1.02264404296875E-05	0.93109130859375	1.3018798828125E-05	0.93109130859375	1.05621337890625E-05	0.279083251953125	-2.37640380859375E-06
1.08261108398438;-2.59399414062442E-10	1.08261108398438;8.10586122027881E-11	1.08261108398438;-1.58691406250005E-09	1.08261108398438;-1.1367797851563E-09	0.940093994140625	0.00011553955078125	0.940093994140625	8.9080810546875E-06	0.940093994140625	5.242919921875E-06	0.940093994140625	6.2255859375E-06	0.940093994140625	1.295166015625E-05	0.940093994140625	8.062744140625E-06	0.940093994140625	1.05438232421875E-05	0.940093994140625	1.3446044921875E-05	0.940093994140625	1.08978271484375E-05	0.27008056640625	-2.430419921875E-06
1.087646484375;-2.44140624999927E-10	1.087646484375;-1.03635078844022E-10	1.087646484375;-1.70898437500009E-09	1.087646484375;-1.15966796875007E-09	0.9490966796875	0.000118621826171875	0.9490966796875	9.1339111328125E-06	0.9490966796875	5.3985595703125E-06	0.9490966796875	6.341552734375E-06	0.9490966796875	1.31591796875E-05	0.9490966796875	8.33740234375E-06	0.9490966796875	1.08642578125E-05	0.9490966796875	1.38641357421875E-05	0.9490966796875	1.1236572265625E-05	0.261077880859375	-2.49542236328125E-06
1.09268188476563;-3.58581542968672E-10	1.09268188476563;-2.27293613640811E-10	1.09268188476563;-1.79290771484382E-09	1.09268188476563;-1.3198852539063E-09	0.958099365234375	0.0001217041015625	0.958099365234375	9.3780517578125E-06	0.958099365234375	5.55267333984375E-06	0.958099365234375	6.463623046875E-06	0.958099365234375	1.34124755859375E-05	0.958099365234375	8.5906982421875E-06	0.958099365234375	1.119384765625E-05	0.958099365234375	1.42822265625E-05	0.958099365234375	1.15875244140625E-05	0.2520751953125	-2.56011962890625E-06
1.09771728515625;-2.89916992187419E-10	1.09771728515625;-2.2888183593761E-10	1.09771728515625;-1.81579589843762E-09	1.09771728515625;-1.23596191406254E-09	0.96710205078125	0.0001248779296875	0.96710205078125	9.63134765625E-06	0.96710205078125	5.7232666015625E-06	0.96710205078125	6.597900390625E-06	0.96710205078125	1.3677978515625E-05	0.96710205078125	8.8714599609375E-06	0.96710205078125	1.15203857421875E-05	0.96710205078125	1.47369384765625E-05	0.96710205078125	1.19537353515625E-05	0.243072509765625	-2.6190185546875E-06
1.10275268554688;-3.58581542968672E-10	1.10275268554688;-3.43322753906355E-10	1.10275268554688;-1.92260742187507E-09	1.10275268554688;-1.35803222656251E-09	0.976104736328125	0.0001280517578125	0.976104736328125	9.89990234375E-06	0.976104736328125	5.9033203125E-06	0.976104736328125	6.744384765625E-06	0.976104736328125	1.39617919921875E-05	0.976104736328125	9.1552734375E-06	0.976104736328125	1.1865234375E-05	0.976104736328125	1.52191162109375E-05	0.976104736328125	1.234130859375E-05	0.23406982421875	-2.6910400390625E-06
1.1077880859375;-3.35693359374939E-10	1.1077880859375;-2.74658203125089E-10	1.1077880859375;-1.96838378906256E-09	1.1077880859375;-1.38854980468751E-09	0.985107421875	0.0001312255859375	0.985107421875	1.0186767578125E-05	0.985107421875	6.083984375E-06	0.985107421875	6.9000244140625E-06	0.985107421875	1.42547607421875E-05	0.985107421875	9.429931640625E-06	0.985107421875	1.220703125E-05	0.985107421875	1.56982421875E-05	0.985107421875	1.27410888671875E-05	0.225067138671875	-2.7557373046875E-06
1.11282348632813;-3.9672851562492E-10	1.11282348632813;-3.96728515625092E-10	1.11282348632813;-2.11334228515635E-09	1.11282348632813;-1.49536132812507E-09	0.994110107421875	0.000134490966796875	0.994110107421875	1.0467529296875E-05	0.994110107421875	6.28662109375E-06	0.994110107421875	7.061767578125E-06	0.994110107421875	1.45843505859375E-05	0.994110107421875	9.6893310546875E-06	0.994110107421875	1.2554931640625E-05	0.994110107421875	1.62200927734375E-05	0.994110107421875	1.31744384765625E-05	0.216064453125	-2.82928466796875E-06
1.11785888671875;-3.66210937499916E-10	1.11785888671875;-3.35693359375097E-10	1.11785888671875;-2.1362304687501E-09	1.11785888671875;-1.48010253906252E-09	1.00311279296875	0.000137786865234375	1.00311279296875	1.07635498046875E-05	1.00311279296875	6.500244140625E-06	1.00311279296875	7.2418212890625E-06	1.00311279296875	1.4935302734375E-05	1.00311279296875	1.00494384765625E-05	1.00311279296875	1.2921142578125E-05	1.00311279296875	1.66961669921875E-05	1.00311279296875	1.36322021484375E-05	0.207061767578125	-2.91107177734375E-06
1.12289428710938;-5.11169433593666E-10	1.12289428710938;-4.95910644531336E-10	1.12289428710938;-2.47192382812509E-09	1.12289428710938;-1.79290771484382E-09	1.01211547851563	0.00014111328125	1.01211547851563	1.109619140625E-05	1.01211547851563	7.01904296875E-06	1.01211547851563	7.440185546875E-06	1.01211547851563	1.53076171875E-05	1.01211547851563	1.03515625E-05	1.01211547851563	1.32843017578125E-05	1.01211547851563	1.7303466796875E-05	1.01211547851563	1.41326904296875E-05	0.19805908203125	-2.987060546875E-06
1.1279296875;-4.42504882812426E-10	1.1279296875;-4.42504882812598E-10	1.1279296875;-2.50244140625012E-09	1.1279296875;-1.73950195312505E-09	1.0211181640625	0.000144439697265625	1.0211181640625	1.14288330078125E-05	1.0211181640625	7.6446533203125E-06	1.0211181640625	7.659912109375E-06	1.0211181640625	1.5728759765625E-05	1.0211181640625	1.0650634765625E-05	1.0211181640625	1.36474609375E-05	1.0211181640625	1.7877197265625E-05	1.0211181640625	1.46514892578125E-05	0.189056396484375	-3.07220458984375E-06
1.13296508789063;-5.18798828124923E-10	1.13296508789063;-4.95910644531349E-10	1.13296508789063;-2.69317626953132E-09	1.13296508789063;-1.99127197265634E-09	1.03012084960938	0.00014776611328125	1.03012084960938	1.18804931640625E-05	1.03012084960938	7.6568603515625E-06	1.03012084960938	7.891845703125E-06	1.03012084960938	1.617431640625E-05	1.03012084960938	1.09710693359375E-05	1.03012084960938	1.4031982421875E-05	1.03012084960938	1.85302734375E-05	1.03012084960938	1.51824951171875E-05	0.1800537109375	-3.1536865234375E-06
1.13800048828125;-4.73022460937417E-10	1.13800048828125;-4.88281250000118E-10	1.13800048828125;-2.60925292968759E-09	1.13800048828125;-1.93786621093759E-09	1.03912353515625	0.00015130615234375	1.03912353515625	1.21124267578125E-05	1.03912353515625	7.8399658203125E-06	1.03912353515625	8.154296875E-06	1.03912353515625	1.66595458984375E-05	1.03912353515625	1.13250732421875E-05	1.03912353515625	1.44317626953125E-05	1.03912353515625	1.91802978515625E-05	1.03912353515625	1.57684326171875E-05	0.171051025390625	-3.32733154296875E-06
1.14303588867188;-5.79833984374918E-10	1.14303588867188;-6.02722167968823E-10	1.14303588867188;-3.1433105468751E-09	1.14303588867188;-2.32696533203127E-09	1.04812622070313	0.000154693603515625	1.04812622070313	1.248779296875E-05	1.04812622070313	8.16650390625E-06	1.04812622070313	8.43505859375E-06	1.04812622070313	1.72027587890625E-05	1.04812622070313	1.16729736328125E-05	1.04812622070313	1.4849853515625E-05	1.04812622070313	1.9921875E-05	1.04812622070313	1.639404296875E-05	0.16204833984375	-3.3447265625E-06
1.1480712890625;-5.64575195312429E-10	1.1480712890625;-5.95092773437592E-10	1.1480712890625;-3.09753417968761E-09	1.1480712890625;-2.31933593750002E-09	1.05712890625	0.0001580810546875	1.05712890625	1.28631591796875E-05	1.05712890625	8.4716796875E-06	1.05712890625	8.7554931640625E-06	1.05712890625	1.77764892578125E-05	1.05712890625	1.20513916015625E-05	1.05712890625	1.5277099609375E-05	1.05712890625	2.07244873046875E-05	1.05712890625	1.708984375E-05	0.153045654296875	-3.4417724609375E-06
1.15310668945313;-6.63757324218673E-10	1.15310668945313;-6.63757324218858E-10	1.15310668945313;-3.4332275390626E-09	1.15310668945313;-2.68554687500004E-09	1.06613159179688	0.0001614990234375	1.06613159179688	1.3250732421875E-05	1.06613159179688	8.8043212890625E-06	1.06613159179688	9.1094970703125E-06	1.06613159179688	1.83837890625E-05	1.06613159179688	1.25457763671875E-05	1.06613159179688	1.57440185546875E-05	1.06613159179688	2.18536376953125E-05	1.06613159179688	1.78558349609375E-05	0.14404296875	-3.5418701171875E-06
1.15814208984375;-6.10351562499922E-10	1.15814208984375;-6.40869140625112E-10	1.15814208984375;-3.4332275390626E-09	1.15814208984375;-2.65502929687501E-09	1.07513427734375	0.00016485595703125	1.07513427734375	1.3677978515625E-05	1.07513427734375	9.2071533203125E-06	1.07513427734375	9.466552734375E-06	1.07513427734375	1.9061279296875E-05	1.07513427734375	1.2982177734375E-05	1.07513427734375	1.6278076171875E-05	1.07513427734375	2.2857666015625E-05	1.07513427734375	1.86859130859375E-05	0.135040283203125	-3.64776611328125E-06
1.16317749023438;-7.85827636718702E-10	1.16317749023438;-7.78198242187603E-10	1.16317749023438;-3.92150878906261E-09	1.16317749023438;-3.15856933593754E-09	1.08413696289063	0.000168243408203125	1.08413696289063	1.41143798828125E-05	1.08413696289063	9.6099853515625E-06	1.08413696289063	9.8663330078125E-06	1.08413696289063	1.97967529296875E-05	1.08413696289063	1.35101318359375E-05	1.08413696289063	1.68212890625E-05	1.08413696289063	2.40142822265625E-05	1.08413696289063	1.96319580078125E-05	0.12603759765625	-3.77166748046875E-06
1.168212890625;-7.17163085937423E-10	1.168212890625;-7.62939453125101E-10	1.168212890625;-3.8299560546876E-09	1.168212890625;-3.14331054687502E-09	1.0931396484375	0.000171661376953125	1.0931396484375	1.4593505859375E-05	1.0931396484375	1.01409912109375E-05	1.0931396484375	1.03057861328125E-05	1.0931396484375	2.06695556640625E-05	1.0931396484375	1.40533447265625E-05	1.0931396484375	1.7498779296875E-05	1.0931396484375	2.54302978515625E-05	1.0931396484375	2.076416015625E-05	0.117034912109375	-3.87939453125E-06
1.17324829101563;-8.46862792968697E-10	1.17324829101563;-8.34147135416769E-10	1.17324829101563;-4.1809082031251E-09	1.17324829101563;-3.47137451171875E-09	1.10214233398438	0.00017498779296875	1.10214233398438	1.51031494140625E-05	1.10214233398438	1.0589599609375E-05	1.10214233398438	1.08428955078125E-05	1.10214233398438	2.1502685546875E-05	1.10214233398438	1.474609375E-05	1.10214233398438	1.824951171875E-05	1.10214233398438	2.70294189453125E-05	1.10214233398438	2.213134765625E-05	0.1080322265625	-4.01641845703125E-06
1.17828369140625;-8.23974609374951E-10	1.17828369140625;-8.13802083333424E-10	1.17828369140625;-4.25720214843763E-09	1.17828369140625;-3.5247802734375E-09	1.0931396484375	0.000167755126953125	1.0931396484375	1.3934326171875E-05	1.0931396484375	9.26513671875E-06	1.0931396484375	9.3658447265625E-06	1.0931396484375	1.87744140625E-05	1.0931396484375	1.28570556640625E-05	1.0931396484375	1.632080078125E-05	1.0931396484375	2.33154296875E-05	1.0931396484375	1.90185546875E-05	0.099029541015625	-4.13787841796875E-06
1.18331909179688;-7.55310058593685E-10	1.18331909179688;-7.62939453125075E-10	1.18331909179688;-4.43585713704444E-09	1.18331909179688;-3.997802734375E-09	1.08413696289063	0.000161224365234375	1.08413696289063	1.30523681640625E-05	1.08413696289063	8.21533203125E-06	1.08413696289063	8.3282470703125E-06	1.08413696289063	1.67327880859375E-05	1.08413696289063	1.15631103515625E-05	1.08413696289063	1.494140625E-05	1.08413696289063	2.06756591796875E-05	1.08413696289063	1.67938232421875E-05	0.09002685546875	-4.2657470703125E-06
1.1883544921875;-6.56127929687442E-10	1.1883544921875;-5.90006510416763E-10	1.1883544921875;-4.33985392252639E-09	1.1883544921875;-3.98254394531254E-09	1.07513427734375	0.0001551513671875	1.07513427734375	1.22833251953125E-05	1.07513427734375	7.421875E-06	1.07513427734375	7.53173828125E-06	1.07513427734375	1.514892578125E-05	1.07513427734375	1.05804443359375E-05	1.07513427734375	1.3836669921875E-05	1.07513427734375	1.8719482421875E-05	1.07513427734375	1.510009765625E-05	0.081024169921875	-4.42962646484375E-06
1.19338989257813;-3.43322753906196E-10	1.19338989257813;-3.8655598958342E-10	1.19338989257813;-3.81660461425819E-09	1.19338989257813;-4.47845458984373E-09	1.06613159179688	0.000149383544921875	1.06613159179688	1.16424560546875E-05	1.06613159179688	6.7626953125E-06	1.06613159179688	6.8817138671875E-06	1.06613159179688	1.38580322265625E-05	1.06613159179688	9.7625732421875E-06	1.06613159179688	1.29119873046875E-05	1.06613159179688	1.70684814453125E-05	1.06613159179688	1.37176513671875E-05	0.072021484375	-4.5635986328125E-06
1.19842529296875;7.94093388050907E-23	1.19842529296875;-7.94093388050907E-23	1.19842529296875;-2.77455647786499E-09	1.19842529296875;-4.36401367187502E-09	1.05712890625	0.0001439208984375	1.05712890625	1.10748291015625E-05	1.05712890625	6.23779296875E-06	1.05712890625	6.33544921875E-06	1.05712890625	1.27838134765625E-05	1.05712890625	9.088134765625E-06	1.05712890625	1.212158203125E-05	1.05712890625	1.57196044921875E-05	1.05712890625	1.25640869140625E-05	0.063018798828125	-4.7027587890625E-06
		1.20346069335938;-1.7935434977217E-09	1.20346069335938;-4.71649169921885E-09	1.04812622070313	0.000138702392578125	1.04812622070313	1.0565185546875E-05	1.04812622070313	5.755615234375E-06	1.04812622070313	5.87158203125E-06	1.04812622070313	1.1859130859375E-05	1.04812622070313	8.5052490234375E-06	1.04812622070313	1.1419677734375E-05	1.04812622070313	1.45782470703125E-05	1.04812622070313	1.158447265625E-05	0.05401611328125	-4.8590087890625E-06
		1.20849609375;-2.93731689453525E-10	1.20849609375;-4.58068847656261E-09	1.03912353515625	0.0001336669921875	1.03912353515625	1.01043701171875E-05	1.03912353515625	5.3497314453125E-06	1.03912353515625	5.474853515625E-06	1.03912353515625	1.107177734375E-05	1.03912353515625	8.0047607421875E-06	1.03912353515625	1.0797119140625E-05	1.03912353515625	1.35284423828125E-05	1.03912353515625	1.07269287109375E-05	0.045013427734375	-5.0201416015625E-06
		1.21353149414063;1.6333262125646E-09	1.21353149414063;-3.8345336914064E-09	1.03012084960938	0.000128753662109375	1.03012084960938	9.6832275390625E-06	1.03012084960938	4.974365234375E-06	1.03012084960938	5.126953125E-06	1.03012084960938	1.03729248046875E-05	1.03012084960938	7.5439453125E-06	1.03012084960938	1.02325439453125E-05	1.03012084960938	1.26007080078125E-05	1.03012084960938	9.9853515625E-06	0.0360107421875	-5.19805908203125E-06
		1.21856689453125;3.80452473958287E-09	1.21856689453125;-2.72216796875014E-09	1.0211181640625	0.00012408447265625	1.0211181640625	9.2926025390625E-06	1.0211181640625	4.64630126953125E-06	1.0211181640625	4.8150634765625E-06	1.0211181640625	9.759521484375E-06	1.0211181640625	7.1319580078125E-06	1.0211181640625	9.7320556640625E-06	1.0211181640625	1.17828369140625E-05	1.0211181640625	9.31396484375E-06	0.027008056640625	-5.37811279296875E-06
		1.22360229492188;5.45692443847604E-09	1.22360229492188;-1.12152099609392E-09	1.01211547851563	0.000119476318359375	1.01211547851563	8.9263916015625E-06	1.01211547851563	4.36126708984375E-06	1.01211547851563	4.53521728515625E-06	1.01211547851563	9.210205078125E-06	1.01211547851563	6.756591796875E-06	1.01211547851563	9.2498779296875E-06	1.01211547851563	1.10260009765625E-05	1.01211547851563	8.7127685546875E-06	0.01800537109375	-5.55999755859375E-06
		1.2286376953125;8.4215799967442E-09	1.2286376953125;8.1481933593732E-10	1.00311279296875	0.000115081787109375	1.00311279296875	8.587646484375E-06	1.00311279296875	4.0869140625E-06	1.00311279296875	4.2877197265625E-06	1.00311279296875	8.7066650390625E-06	1.00311279296875	6.4056396484375E-06	1.00311279296875	8.819580078125E-06	1.00311279296875	1.0333251953125E-05	1.00311279296875	8.16650390625E-06	0.009002685546875	-5.751953125E-06
		1.23367309570313;1.10200246175124E-08	1.23367309570313;2.87322998046852E-09	0.994110107421875	0.00011077880859375	0.994110107421875	8.2672119140625E-06	0.994110107421875	3.84521484375E-06	0.994110107421875	4.05853271484375E-06	0.994110107421875	8.251953125E-06	0.994110107421875	6.0821533203125E-06	0.994110107421875	8.3984375E-06	0.994110107421875	9.6923828125E-06	0.994110107421875	7.6690673828125E-06	0	-5.96160888671875E-06
		1.23870849609375;1.29776000976556E-08	1.23870849609375;5.41992187499973E-09	0.985107421875	0.00010662841796875	0.985107421875	7.965087890625E-06	0.985107421875	3.62030029296875E-06	0.985107421875	3.8525390625E-06	0.985107421875	7.8338623046875E-06	0.985107421875	5.7708740234375E-06	0.985107421875	7.9986572265625E-06	0.985107421875	9.088134765625E-06	0.985107421875	7.2021484375E-06	-0.009002685546875	-6.17034912109375E-06
		1.24374389648438;1.64305369059238E-08	1.24374389648438;7.84454345703093E-09	0.976104736328125	0.000102569580078125	0.976104736328125	7.67822265625E-06	0.976104736328125	3.4161376953125E-06	0.976104736328125	3.6614990234375E-06	0.976104736328125	7.45849609375E-06	0.976104736328125	5.4718017578125E-06	0.976104736328125	7.6202392578125E-06	0.976104736328125	8.526611328125E-06	0.976104736328125	6.768798828125E-06	-0.01800537109375	-6.38427734375E-06
		1.248779296875;1.8510182698567E-08	1.248779296875;9.07897949218716E-09	0.96710205078125	9.857177734375E-05	0.96710205078125	7.40966796875E-06	0.96710205078125	3.2330322265625E-06	0.96710205078125	3.486328125E-06	0.96710205078125	7.098388671875E-06	0.96710205078125	5.1849365234375E-06	0.96710205078125	7.2509765625E-06	0.96710205078125	7.9925537109375E-06	0.96710205078125	6.3568115234375E-06	-0.027008056640625	-6.6192626953125E-06
		1.25381469726563;2.04372406005853E-08	1.25381469726563;1.14425659179685E-08	0.958099365234375	9.47265625E-05	0.958099365234375	7.1441650390625E-06	0.958099365234375	3.055419921875E-06	0.958099365234375	3.32275390625E-06	0.958099365234375	6.7626953125E-06	0.958099365234375	4.9041748046875E-06	0.958099365234375	6.89697265625E-06	0.958099365234375	7.476806640625E-06	0.958099365234375	5.96923828125E-06	-0.0360107421875	-6.8572998046875E-06
		1.25885009765625;2.08384195963536E-08	1.25885009765625;1.29211425781247E-08	0.9490966796875	9.0972900390625E-05	0.9490966796875	6.8939208984375E-06	0.9490966796875	2.88726806640625E-06	0.9490966796875	3.17047119140625E-06	0.9490966796875	6.4483642578125E-06	0.9490966796875	4.6380615234375E-06	0.9490966796875	6.549072265625E-06	0.9490966796875	6.982421875E-06	0.9490966796875	5.5938720703125E-06	-0.045013427734375	-7.122802734375E-06
		1.26388549804688;2.13311513264968E-08	1.26388549804688;1.43692016601559E-08	0.940093994140625	8.72802734375E-05	0.940093994140625	6.646728515625E-06	0.940093994140625	2.733154296875E-06	0.940093994140625	3.02642822265625E-06	0.940093994140625	6.1492919921875E-06	0.940093994140625	4.37744140625E-06	0.940093994140625	6.2103271484375E-06	0.940093994140625	6.50634765625E-06	0.940093994140625	5.230712890625E-06	-0.05401611328125	-7.3822021484375E-06
		1.2689208984375;2.18849182128901E-08	1.2689208984375;1.38031005859371E-08	0.93109130859375	8.367919921875E-05	0.93109130859375	6.414794921875E-06	0.93109130859375	2.589111328125E-06	0.93109130859375	2.889404296875E-06	0.93109130859375	5.8685302734375E-06	0.93109130859375	4.10491943359375E-06	0.93109130859375	5.8746337890625E-06	0.93109130859375	6.0455322265625E-06	0.93109130859375	4.8822021484375E-06	-0.063018798828125	-7.6690673828125E-06
		1.27395629882813;1.99057261149085E-08	1.27395629882813;1.47018432617184E-08	0.922088623046875	8.0169677734375E-05	0.922088623046875	6.1859130859375E-06	0.922088623046875	2.449951171875E-06	0.922088623046875	2.7581787109375E-06	0.922088623046875	5.5908203125E-06	0.922088623046875	3.85101318359375E-06	0.922088623046875	5.548095703125E-06	0.922088623046875	5.584716796875E-06	0.922088623046875	4.53826904296875E-06	-0.072021484375	-7.9498291015625E-06
		1.27899169921875;1.72246297200518E-08	1.27899169921875;1.40747070312497E-08	0.9130859375	7.6751708984375E-05	0.9130859375	5.96923828125E-06	0.9130859375	2.32025146484375E-06	0.9130859375	2.6336669921875E-06	0.9130859375	5.3375244140625E-06	0.9130859375	3.5968017578125E-06	0.9130859375	5.230712890625E-06	0.9130859375	5.145263671875E-06	0.9130859375	4.2010498046875E-06	-0.081024169921875	-8.270263671875E-06
		1.28402709960938;1.48792266845701E-08	1.28402709960938;1.16775512695311E-08	0.904083251953125	7.33642578125E-05	0.904083251953125	5.7525634765625E-06	0.904083251953125	2.196044921875E-06	0.904083251953125	2.51495361328125E-06	0.904083251953125	5.0872802734375E-06	0.904083251953125	3.35113525390625E-06	0.904083251953125	4.9163818359375E-06	0.904083251953125	4.72137451171875E-06	0.904083251953125	3.86627197265625E-06	-0.09002685546875	-8.60595703125E-06
		1.2890625;1.03975931803384E-08	1.2890625;7.78503417968743E-09	0.89508056640625	7.0037841796875E-05	0.89508056640625	5.5450439453125E-06	0.89508056640625	2.0806884765625E-06	0.89508056640625	2.39898681640625E-06	0.89508056640625	4.8492431640625E-06	0.89508056640625	3.1109619140625E-06	0.89508056640625	4.6148681640625E-06	0.89508056640625	4.320068359375E-06	0.89508056640625	3.54217529296875E-06	-0.099029541015625	-9.014892578125E-06
		1.29409790039063;5.79388936360665E-09	1.29409790039063;5.93719482421869E-09	0.886077880859375	6.6864013671875E-05	0.886077880859375	5.3375244140625E-06	0.886077880859375	1.9708251953125E-06	0.886077880859375	2.28729248046875E-06	0.886077880859375	4.60968017578125E-06	0.886077880859375	2.879638671875E-06	0.886077880859375	4.31793212890625E-06	0.886077880859375	3.91143798828125E-06	0.886077880859375	3.22235107421875E-06	-0.1080322265625	-9.368896484375E-06
		1.29913330078125;0	1.29913330078125;0	0.8770751953125	6.3690185546875E-05	0.8770751953125	5.13916015625E-06	0.8770751953125	1.864013671875E-06	0.8770751953125	2.17803955078125E-06	0.8770751953125	4.37957763671875E-06	0.8770751953125	2.65899658203125E-06	0.8770751953125	4.02984619140625E-06	0.8770751953125	3.525390625E-06	0.8770751953125	2.91717529296875E-06	-0.099029541015625	-6.6375732421875E-06
				0.868072509765625	6.0577392578125E-05	0.868072509765625	4.94384765625E-06	0.868072509765625	1.76239013671875E-06	0.868072509765625	2.07305908203125E-06	0.868072509765625	4.15435791015625E-06	0.868072509765625	2.43896484375E-06	0.868072509765625	3.7542724609375E-06	0.868072509765625	3.16009521484375E-06	0.868072509765625	2.620849609375E-06	-0.09002685546875	-5.0811767578125E-06
				0.85906982421875	5.755615234375E-05	0.85906982421875	4.75250244140625E-06	0.85906982421875	1.66412353515625E-06	0.85906982421875	1.97113037109375E-06	0.85906982421875	3.93341064453125E-06	0.85906982421875	2.2296142578125E-06	0.85906982421875	3.4881591796875E-06	0.85906982421875	2.80670166015625E-06	0.85906982421875	2.3370361328125E-06	-0.081024169921875	-3.951416015625E-06
				0.850067138671875	5.45654296875E-05	0.850067138671875	4.56085205078125E-06	0.850067138671875	1.5673828125E-06	0.850067138671875	1.8701171875E-06	0.850067138671875	3.70849609375E-06	0.850067138671875	2.02606201171875E-06	0.850067138671875	3.231201171875E-06	0.850067138671875	2.4755859375E-06	0.850067138671875	2.0611572265625E-06	-0.072021484375	-3.04931640625E-06
				0.841064453125	5.1666259765625E-05	0.841064453125	4.3731689453125E-06	0.841064453125	1.47552490234375E-06	0.841064453125	1.76910400390625E-06	0.841064453125	3.49761962890625E-06	0.841064453125	1.8310546875E-06	0.841064453125	2.98248291015625E-06	0.841064453125	2.161865234375E-06	0.841064453125	1.80755615234375E-06	-0.063018798828125	-2.337646484375E-06
				0.832061767578125	4.88494873046875E-05	0.832061767578125	4.185791015625E-06	0.832061767578125	1.38671875E-06	0.832061767578125	1.6748046875E-06	0.832061767578125	3.28460693359375E-06	0.832061767578125	1.6455078125E-06	0.832061767578125	2.7471923828125E-06	0.832061767578125	1.8695068359375E-06	0.832061767578125	1.563720703125E-06	-0.05401611328125	-1.75201416015625E-06
				0.82305908203125	4.6051025390625E-05	0.82305908203125	4.0008544921875E-06	0.82305908203125	1.29730224609375E-06	0.82305908203125	1.5753173828125E-06	0.82305908203125	3.07647705078125E-06	0.82305908203125	1.4697265625E-06	0.82305908203125	2.52471923828125E-06	0.82305908203125	1.59698486328125E-06	0.82305908203125	1.339111328125E-06	-0.045013427734375	-1.268310546875E-06
				0.814056396484375	4.329833984375E-05	0.814056396484375	3.819580078125E-06	0.814056396484375	1.20941162109375E-06	0.814056396484375	1.47979736328125E-06	0.814056396484375	2.86285400390625E-06	0.814056396484375	1.30157470703125E-06	0.814056396484375	2.3138427734375E-06	0.814056396484375	1.34490966796875E-06	0.814056396484375	1.131591796875E-06	-0.0360107421875	-8.4869384765625E-07
				0.8050537109375	4.05975341796875E-05	0.8050537109375	3.63739013671875E-06	0.8050537109375	1.12152099609375E-06	0.8050537109375	1.38092041015625E-06	0.8050537109375	2.6483154296875E-06	0.8050537109375	1.1468505859375E-06	0.8050537109375	2.1185302734375E-06	0.8050537109375	1.11663818359375E-06	0.8050537109375	9.38720703125E-07	-0.027008056640625	-4.7515869140625E-07
				0.796051025390625	3.7969970703125E-05	0.796051025390625	3.45703125E-06	0.796051025390625	1.0369873046875E-06	0.796051025390625	1.285400390625E-06	0.796051025390625	2.44110107421875E-06	0.796051025390625	1.00311279296875E-06	0.796051025390625	1.93572998046875E-06	0.796051025390625	9.0606689453125E-07	0.796051025390625	7.6507568359375E-07	-0.01800537109375	-1.71630859375E-07
				0.78704833984375	3.55133056640625E-05	0.78704833984375	3.27392578125E-06	0.78704833984375	9.4970703125E-07	0.78704833984375	1.18377685546875E-06	0.78704833984375	2.22808837890625E-06	0.78704833984375	8.7158203125E-07	0.78704833984375	1.76513671875E-06	0.78704833984375	7.1441650390625E-07	0.78704833984375	6.0302734375E-07	-0.009002685546875	1.07940673828125E-07
				0.778045654296875	3.297119140625E-05	0.778045654296875	3.0908203125E-06	0.778045654296875	8.636474609375E-07	0.778045654296875	1.0784912109375E-06	0.778045654296875	2.01629638671875E-06	0.778045654296875	7.537841796875E-07	0.778045654296875	1.610107421875E-06	0.778045654296875	5.450439453125E-07	0.778045654296875	4.6173095703125E-07	0	3.28369140625E-07
				0.76904296875	3.0474853515625E-05	0.76904296875	2.91259765625E-06	0.76904296875	7.77587890625E-07	0.76904296875	9.716796875E-07	0.76904296875	1.7987060546875E-06	0.76904296875	6.488037109375E-07	0.76904296875	1.4691162109375E-06	0.76904296875	3.948974609375E-07	0.76904296875	3.3392333984375E-07	0.009002685546875	5.38330078125E-07
				0.760040283203125	2.8033447265625E-05	0.760040283203125	2.73162841796875E-06	0.760040283203125	6.9000244140625E-07	0.760040283203125	8.5968017578125E-07	0.760040283203125	1.58050537109375E-06	0.760040283203125	5.5450439453125E-07	0.760040283203125	1.339111328125E-06	0.760040283203125	2.60284423828125E-07	0.760040283203125	2.20489501953125E-07	0.01800537109375	7.1044921875E-07
				0.75103759765625	2.56317138671875E-05	0.75103759765625	2.552490234375E-06	0.75103759765625	6.036376953125E-07	0.75103759765625	7.452392578125E-07	0.75103759765625	1.3671875E-06	0.75103759765625	4.7393798828125E-07	0.75103759765625	1.2225341796875E-06	0.75103759765625	1.45782470703125E-07	0.75103759765625	1.18988037109375E-07	0.027008056640625	8.709716796875E-07
				0.742034912109375	2.3284912109375E-05	0.742034912109375	2.37274169921875E-06	0.742034912109375	5.1666259765625E-07	0.742034912109375	6.2774658203125E-07	0.742034912109375	1.1505126953125E-06	0.742034912109375	4.0313720703125E-07	0.742034912109375	1.1175537109375E-06	0.742034912109375	4.5379638671875E-08	0.742034912109375	2.8472900390625E-08	0.0360107421875	1.00677490234375E-06
				0.7330322265625	2.09716796875E-05	0.7330322265625	2.19451904296875E-06	0.7330322265625	4.302978515625E-07	0.7330322265625	5.078125E-07	0.7330322265625	9.356689453125E-07	0.7330322265625	3.40087890625E-07	0.7330322265625	1.0211181640625E-06	0.7330322265625	-4.57763671875E-08	0.7330322265625	-5.206298828125E-08	0.045013427734375	1.124267578125E-06
				0.724029541015625	1.87103271484375E-05	0.724029541015625	2.01629638671875E-06	0.724029541015625	3.4661865234375E-07	0.724029541015625	3.89007568359375E-07	0.724029541015625	7.3211669921875E-07	0.724029541015625	2.89031982421875E-07	0.724029541015625	9.3231201171875E-07	0.724029541015625	-1.25518798828125E-07	0.724029541015625	-1.23565673828125E-07	0.05401611328125	1.23321533203125E-06
				0.71502685546875	1.6497802734375E-05	0.71502685546875	1.84478759765625E-06	0.71502685546875	2.64007568359375E-07	0.71502685546875	2.71026611328125E-07	0.71502685546875	5.3192138671875E-07	0.71502685546875	2.4310302734375E-07	0.71502685546875	8.5205078125E-07	0.71502685546875	-1.90216064453125E-07	0.71502685546875	-1.8798828125E-07	0.063018798828125	1.31378173828125E-06
				0.706024169921875	1.4324951171875E-05	0.706024169921875	1.6693115234375E-06	0.706024169921875	1.86187744140625E-07	0.706024169921875	1.61956787109375E-07	0.706024169921875	3.4661865234375E-07	0.706024169921875	2.049560546875E-07	0.706024169921875	7.781982421875E-07	0.706024169921875	-2.49267578125E-07	0.706024169921875	-2.45025634765625E-07	0.072021484375	1.39190673828125E-06
				0.697021484375	1.22039794921875E-05	0.697021484375	1.50482177734375E-06	0.697021484375	1.123046875E-07	0.697021484375	6.1187744140625E-08	0.697021484375	1.77337646484375E-07	0.697021484375	1.7071533203125E-07	0.697021484375	7.098388671875E-07	0.697021484375	-3.01513671875E-07	0.697021484375	-2.95654296875E-07	0.081024169921875	1.4599609375E-06
				0.688018798828125	1.01165771484375E-05	0.688018798828125	1.348876953125E-06	0.688018798828125	4.7576904296875E-08	0.688018798828125	-2.2613525390625E-08	0.688018798828125	2.288818359375E-08	0.688018798828125	1.42425537109375E-07	0.688018798828125	6.4544677734375E-07	0.688018798828125	-3.47625732421875E-07	0.688018798828125	-3.416748046875E-07	0.09002685546875	1.5167236328125E-06
				0.67901611328125	8.0810546875E-06	0.67901611328125	1.19964599609375E-06	0.67901611328125	-9.1217041015625E-09	0.67901611328125	-1.01715087890625E-07	0.67901611328125	-1.0760498046875E-07	0.67901611328125	1.1810302734375E-07	0.67901611328125	5.8349609375E-07	0.67901611328125	-3.88031005859375E-07	0.67901611328125	-3.88671875E-07	0.099029541015625	1.566162109375E-06
				0.670013427734375	6.072998046875E-06	0.670013427734375	1.0565185546875E-06	0.670013427734375	-5.950927734375E-08	0.670013427734375	-1.63421630859375E-07	0.670013427734375	-2.1978759765625E-07	0.670013427734375	9.55810546875E-08	0.670013427734375	5.2734375E-07	0.670013427734375	-4.27154541015625E-07	0.670013427734375	-4.259033203125E-07	0.1080322265625	1.5924072265625E-06
				0.6610107421875	4.0966796875E-06	0.6610107421875	9.1888427734375E-07	0.6610107421875	-1.00738525390625E-07	0.6610107421875	-2.15240478515625E-07	0.6610107421875	-3.197021484375E-07	0.6610107421875	7.733154296875E-08	0.6610107421875	4.7271728515625E-07	0.6610107421875	-4.62432861328125E-07	0.6610107421875	-4.66094970703125E-07	0.117034912109375	1.63818359375E-06
				0.652008056640625	2.17437744140625E-06	0.652008056640625	7.8887939453125E-07	0.652008056640625	-1.356201171875E-07	0.652008056640625	-2.58148193359375E-07	0.652008056640625	-4.03961181640625E-07	0.652008056640625	6.0882568359375E-08	0.652008056640625	4.205322265625E-07	0.652008056640625	-4.93499755859375E-07	0.652008056640625	-4.98809814453125E-07	0.12603759765625	1.6705322265625E-06
				0.64300537109375	2.89093017578125E-07	0.64300537109375	6.6619873046875E-07	0.64300537109375	-1.64947509765625E-07	0.64300537109375	-2.96722412109375E-07	0.64300537109375	-4.70916748046875E-07	0.64300537109375	4.547119140625E-08	0.64300537109375	3.702392578125E-07	0.64300537109375	-5.2239990234375E-07	0.64300537109375	-5.31341552734375E-07	0.135040283203125	1.69677734375E-06
				0.634002685546875	-1.55364990234375E-06	0.634002685546875	5.4779052734375E-07	0.634002685546875	-1.8994140625E-07	0.634002685546875	-3.2586669921875E-07	0.634002685546875	-5.311279296875E-07	0.634002685546875	3.16162109375E-08	0.634002685546875	3.232421875E-07	0.634002685546875	-5.49041748046875E-07	0.634002685546875	-5.6378173828125E-07	0.14404296875	1.69921875E-06
				0.625	-3.37432861328125E-06	0.625	4.315185546875E-07	0.625	-2.14385986328125E-07	0.625	-3.533935546875E-07	0.625	-5.84930419921875E-07	0.625	2.04742431640625E-08	0.625	2.7410888671875E-07	0.625	-5.74737548828125E-07	0.625	-5.9259033203125E-07	0.153045654296875	1.7333984375E-06
				0.615997314453125	-5.135498046875E-06	0.615997314453125	3.22845458984375E-07	0.615997314453125	-2.32513427734375E-07	0.615997314453125	-3.78692626953125E-07	0.615997314453125	-6.30218505859375E-07	0.615997314453125	9.820556640625E-09	0.615997314453125	2.31292724609375E-07	0.615997314453125	-6.005859375E-07	0.615997314453125	-6.2261962890625E-07	0.16204833984375	1.75018310546875E-06
				0.60699462890625	-6.87225341796875E-06	0.60699462890625	2.15087890625E-07	0.60699462890625	-2.4908447265625E-07	0.60699462890625	-3.9898681640625E-07	0.60699462890625	-6.70166015625E-07	0.60699462890625	3.96728515625E-10	0.60699462890625	1.85211181640625E-07	0.60699462890625	-6.243896484375E-07	0.60699462890625	-6.475830078125E-07	0.171051025390625	1.7657470703125E-06
				0.597991943359375	-8.5968017578125E-06	0.597991943359375	1.09619140625E-07	0.597991943359375	-2.6531982421875E-07	0.597991943359375	-4.1943359375E-07	0.597991943359375	-7.049560546875E-07	0.597991943359375	-7.7423095703125E-09	0.597991943359375	1.40655517578125E-07	0.597991943359375	-6.4483642578125E-07	0.597991943359375	-6.744384765625E-07	0.1800537109375	1.7791748046875E-06
				0.5889892578125	-1.02691650390625E-05	0.5889892578125	4.45556640625E-09	0.5889892578125	-2.7935791015625E-07	0.5889892578125	-4.37591552734375E-07	0.5889892578125	-7.4462890625E-07	0.5889892578125	-2.12127685546875E-08	0.5889892578125	9.6832275390625E-08	0.5889892578125	-6.6680908203125E-07	0.5889892578125	-7.0037841796875E-07	0.189056396484375	1.79473876953125E-06
				0.579986572265625	-1.19171142578125E-05	0.579986572265625	-9.63134765625E-08	0.579986572265625	-2.9412841796875E-07	0.579986572265625	-4.539794921875E-07	0.579986572265625	-7.70263671875E-07	0.579986572265625	-2.606201171875E-08	0.579986572265625	5.4595947265625E-08	0.579986572265625	-6.9122314453125E-07	0.579986572265625	-7.257080078125E-07	0.19805908203125	1.7999267578125E-06
				0.57098388671875	-1.3519287109375E-05	0.57098388671875	-1.9921875E-07	0.57098388671875	-3.07373046875E-07	0.57098388671875	-4.697265625E-07	0.57098388671875	-7.9925537109375E-07	0.57098388671875	-3.204345703125E-08	0.57098388671875	1.0980224609375E-08	0.57098388671875	-7.1533203125E-07	0.57098388671875	-7.4951171875E-07	0.207061767578125	1.8060302734375E-06
				0.561981201171875	-1.51031494140625E-05	0.561981201171875	-3.00506591796875E-07	0.561981201171875	-3.20098876953125E-07	0.561981201171875	-4.844970703125E-07	0.561981201171875	-8.2550048828125E-07	0.561981201171875	-3.9215087890625E-08	0.561981201171875	-3.07708740234375E-08	0.561981201171875	-7.4005126953125E-07	0.561981201171875	-7.7239990234375E-07	0.216064453125	1.81732177734375E-06
				0.552978515625	-1.66717529296875E-05	0.552978515625	-4.01947021484375E-07	0.552978515625	-3.33038330078125E-07	0.552978515625	-4.98779296875E-07	0.552978515625	-8.5296630859375E-07	0.552978515625	-4.5806884765625E-08	0.552978515625	-7.4005126953125E-08	0.552978515625	-7.6873779296875E-07	0.552978515625	-7.9620361328125E-07	0.225067138671875	1.79290771484375E-06
				0.543975830078125	-1.81976318359375E-05	0.543975830078125	-5.01434326171875E-07	0.543975830078125	-3.45733642578125E-07	0.543975830078125	-5.13946533203125E-07	0.543975830078125	-8.7493896484375E-07	0.543975830078125	-5.13916015625E-08	0.543975830078125	-1.14593505859375E-07	0.543975830078125	-7.977294921875E-07	0.543975830078125	-8.197021484375E-07	0.23406982421875	1.82861328125E-06
				0.53497314453125	-1.9708251953125E-05	0.53497314453125	-6.01806640625E-07	0.53497314453125	-3.5845947265625E-07	0.53497314453125	-5.27099609375E-07	0.53497314453125	-8.9813232421875E-07	0.53497314453125	-5.6884765625E-08	0.53497314453125	-1.551513671875E-07	0.53497314453125	-8.2855224609375E-07	0.53497314453125	-8.4075927734375E-07	0.243072509765625	1.82952880859375E-06
				0.525970458984375	-2.11822509765625E-05	0.525970458984375	-7.0343017578125E-07	0.525970458984375	-3.71063232421875E-07	0.525970458984375	-5.4071044921875E-07	0.525970458984375	-9.222412109375E-07	0.525970458984375	-6.3873291015625E-08	0.525970458984375	-1.96746826171875E-07	0.525970458984375	-8.612060546875E-07	0.525970458984375	-8.636474609375E-07	0.2520751953125	1.8359375E-06
				0.5169677734375	-2.26470947265625E-05	0.5169677734375	-8.0322265625E-07	0.5169677734375	-3.843994140625E-07	0.5169677734375	-5.5426025390625E-07	0.5169677734375	-9.4879150390625E-07	0.5169677734375	-7.037353515625E-08	0.5169677734375	-2.376708984375E-07	0.5169677734375	-9.0087890625E-07	0.5169677734375	-8.843994140625E-07	0.261077880859375	1.846923828125E-06
				0.507965087890625	-2.40966796875E-05	0.507965087890625	-9.033203125E-07	0.507965087890625	-3.984375E-07	0.507965087890625	-5.6781005859375E-07	0.507965087890625	-9.66796875E-07	0.507965087890625	-7.58056640625E-08	0.507965087890625	-2.78839111328125E-07	0.507965087890625	-9.38720703125E-07	0.507965087890625	-9.0728759765625E-07	0.27008056640625	1.8524169921875E-06
				0.49896240234375	-2.55096435546875E-05	0.49896240234375	-1.0015869140625E-06	0.49896240234375	-4.10797119140625E-07	0.49896240234375	-5.79193115234375E-07	0.49896240234375	-9.8968505859375E-07	0.49896240234375	-8.1817626953125E-08	0.49896240234375	-3.20953369140625E-07	0.49896240234375	-9.80224609375E-07	0.49896240234375	-9.28955078125E-07	0.279083251953125	1.865234375E-06
				0.489959716796875	-2.6904296875E-05	0.489959716796875	-1.10260009765625E-06	0.489959716796875	-4.25628662109375E-07	0.489959716796875	-5.93353271484375E-07	0.489959716796875	-1.01318359375E-06	0.489959716796875	-8.7554931640625E-08	0.489959716796875	-3.59832763671875E-07	0.489959716796875	-1.01776123046875E-06	0.489959716796875	-9.521484375E-07	0.2880859375	1.86859130859375E-06
				0.48095703125	-2.828369140625E-05	0.48095703125	-1.20147705078125E-06	0.48095703125	-4.38812255859375E-07	0.48095703125	-6.07757568359375E-07	0.48095703125	-1.03546142578125E-06	0.48095703125	-9.36279296875E-08	0.48095703125	-4.0185546875E-07	0.48095703125	-1.0589599609375E-06	0.48095703125	-9.7320556640625E-07	0.297088623046875	1.87774658203125E-06
				0.471954345703125	-2.9656982421875E-05	0.471954345703125	-1.29791259765625E-06	0.471954345703125	-4.5257568359375E-07	0.471954345703125	-6.207275390625E-07	0.471954345703125	-1.05743408203125E-06	0.471954345703125	-1.0040283203125E-07	0.471954345703125	-4.4244384765625E-07	0.471954345703125	-1.10107421875E-06	0.471954345703125	-9.9517822265625E-07	0.30609130859375	1.8768310546875E-06
				0.46295166015625	-3.10211181640625E-05	0.46295166015625	-1.3995361328125E-06	0.46295166015625	-4.6728515625E-07	0.46295166015625	-6.3507080078125E-07	0.46295166015625	-1.08001708984375E-06	0.46295166015625	-1.0870361328125E-07	0.46295166015625	-4.832763671875E-07	0.46295166015625	-1.14593505859375E-06	0.46295166015625	-1.016845703125E-06	0.315093994140625	1.89422607421875E-06
				0.453948974609375	-3.23638916015625E-05	0.453948974609375	-1.49993896484375E-06	0.453948974609375	-4.814453125E-07	0.453948974609375	-6.48193359375E-07	0.453948974609375	-1.1041259765625E-06	0.453948974609375	-1.1370849609375E-07	0.453948974609375	-5.26947021484375E-07	0.453948974609375	-1.1895751953125E-06	0.453948974609375	-1.03973388671875E-06	0.3240966796875	1.8975830078125E-06
				0.4449462890625	-3.36883544921875E-05	0.4449462890625	-1.60064697265625E-06	0.4449462890625	-4.95819091796875E-07	0.4449462890625	-6.6162109375E-07	0.4449462890625	-1.126708984375E-06	0.4449462890625	-1.1859130859375E-07	0.4449462890625	-5.65399169921875E-07	0.4449462890625	-1.23504638671875E-06	0.4449462890625	-1.0601806640625E-06	0.333099365234375	1.90826416015625E-06
				0.435943603515625	-3.5009765625E-05	0.435943603515625	-1.6998291015625E-06	0.435943603515625	-5.10528564453125E-07	0.435943603515625	-6.7657470703125E-07	0.435943603515625	-1.153564453125E-06	0.435943603515625	-1.2603759765625E-07	0.435943603515625	-6.0601806640625E-07	0.435943603515625	-1.2762451171875E-06	0.435943603515625	-1.085205078125E-06	0.34210205078125	1.903076171875E-06
				0.42694091796875	-3.631591796875E-05	0.42694091796875	-1.80206298828125E-06	0.42694091796875	-5.25421142578125E-07	0.42694091796875	-6.93359375E-07	0.42694091796875	-1.1810302734375E-06	0.42694091796875	-1.31866455078125E-07	0.42694091796875	-6.494140625E-07	0.42694091796875	-1.32080078125E-06	0.42694091796875	-1.107177734375E-06	0.351104736328125	1.9189453125E-06
				0.417938232421875	-3.760986328125E-05	0.417938232421875	-1.90216064453125E-06	0.417938232421875	-5.40130615234375E-07	0.417938232421875	-7.0770263671875E-07	0.417938232421875	-1.20758056640625E-06	0.417938232421875	-1.45416259765625E-07	0.417938232421875	-6.92138671875E-07	0.417938232421875	-1.36505126953125E-06	0.417938232421875	-1.1297607421875E-06	0.360107421875	1.92840576171875E-06
				0.408935546875	-3.89251708984375E-05	0.408935546875	-2.0172119140625E-06	0.408935546875	-5.57159423828125E-07	0.408935546875	-7.2509765625E-07	0.408935546875	-1.2371826171875E-06	0.408935546875	-1.4434814453125E-07	0.408935546875	-7.31201171875E-07	0.408935546875	-1.40716552734375E-06	0.408935546875	-1.153564453125E-06	0.369110107421875	1.94488525390625E-06
																						0.37811279296875	1.949462890625E-06
																						0.387115478515625	1.9610595703125E-06
																						0.3961181640625	1.97540283203125E-06
																						0.405120849609375	2.02972412109375E-06
																						0.41412353515625	2.0355224609375E-06
																						0.423126220703125	2.03216552734375E-06
																						0.43212890625	2.04681396484375E-06
																						0.441131591796875	2.06817626953125E-06
																						0.45013427734375	2.0654296875E-06
																						0.459136962890625	2.07763671875E-06
																						0.4681396484375	2.103271484375E-06
																						0.477142333984375	2.12005615234375E-06
																						0.48614501953125	2.14874267578125E-06
																						0.495147705078125	2.17315673828125E-06
																						0.504150390625	2.19757080078125E-06
																						0.513153076171875	2.222900390625E-06
																						0.52215576171875	2.25677490234375E-06
																						0.531158447265625	2.28912353515625E-06
																						0.5401611328125	2.32330322265625E-06
																						0.549163818359375	2.36846923828125E-06
																						0.55816650390625	2.40875244140625E-06
																						0.567169189453125	2.45849609375E-06
																						0.576171875	2.4945068359375E-06
																						0.585174560546875	2.55401611328125E-06
																						0.59417724609375	2.61444091796875E-06
																						0.603179931640625	2.67425537109375E-06
																						0.6121826171875	2.7557373046875E-06
																						0.621185302734375	2.83203125E-06
																						0.63018798828125	2.92388916015625E-06
																						0.639190673828125	3.03009033203125E-06
																						0.648193359375	3.135986328125E-06
																						0.657196044921875	3.270263671875E-06
																						0.66619873046875	3.4283447265625E-06
																						0.675201416015625	3.59710693359375E-06
																						0.6842041015625	3.80279541015625E-06
																						0.693206787109375	4.052734375E-06
																						0.70220947265625	4.34173583984375E-06
																						0.711212158203125	4.677734375E-06
																						0.72021484375	5.08392333984375E-06
																						0.729217529296875	5.5780029296875E-06
																						0.73822021484375	6.15478515625E-06
																						0.747222900390625	6.8634033203125E-06
																						0.7562255859375	7.6751708984375E-06
																						0.765228271484375	8.6273193359375E-06
																						0.77423095703125	9.75341796875E-06
																						0.783233642578125	1.1041259765625E-05
																						0.792236328125	1.25152587890625E-05
																						0.801239013671875	1.41265869140625E-05
																						0.81024169921875	1.58782958984375E-05
																						0.819244384765625	1.77459716796875E-05
																						0.8282470703125	1.96533203125E-05
																						0.837249755859375	2.1575927734375E-05
																						0.84625244140625	2.34649658203125E-05
																						0.855255126953125	2.5299072265625E-05
																						0.8642578125	2.70416259765625E-05
																						0.873260498046875	2.8656005859375E-05
																						0.88226318359375	3.01605224609375E-05
																						0.891265869140625	3.1536865234375E-05
																						0.9002685546875	3.2830810546875E-05
																						0.909271240234375	3.397216796875E-05
																						0.91827392578125	3.505859375E-05
																						0.927276611328125	3.60504150390625E-05
																						0.936279296875	3.69873046875E-05
																						0.945281982421875	3.78509521484375E-05
																						0.95428466796875	3.86810302734375E-05
																						0.963287353515625	3.9471435546875E-05
																						0.9722900390625	4.034423828125E-05
																						0.981292724609375	4.112548828125E-05
																						0.99029541015625	4.1949462890625E-05
																						0.999298095703125	4.2840576171875E-05
																						1.00830078125	4.37652587890625E-05
																						1.01730346679688	4.47601318359375E-05
																						1.02630615234375	4.58251953125E-05
																						1.03530883789063	4.69696044921875E-05
																						1.0443115234375	4.8162841796875E-05
																						1.05331420898438	4.95391845703125E-05
																						1.06231689453125	5.09490966796875E-05
																						1.07131958007813	5.24169921875E-05
																						1.080322265625	5.40618896484375E-05
																						1.08932495117188	5.58441162109375E-05
																						1.09832763671875	5.79864501953125E-05
																						1.10733032226563	6.0198974609375E-05
																						1.09832763671875	5.3314208984375E-05
																						1.08932495117188	4.81781005859375E-05
																						1.080322265625	4.3896484375E-05
																						1.07131958007813	4.03350830078125E-05
																						1.06231689453125	3.72650146484375E-05
																						1.05331420898438	3.46405029296875E-05
																						1.0443115234375	3.2373046875E-05
																						1.03530883789063	3.026123046875E-05
																						1.02630615234375	2.83477783203125E-05
																						1.01730346679688	2.65869140625E-05
																						1.00830078125	2.49725341796875E-05
																						0.999298095703125	2.35107421875E-05
																						0.99029541015625	2.20550537109375E-05
																						0.981292724609375	2.07000732421875E-05
																						0.9722900390625	1.94244384765625E-05
																						0.963287353515625	1.81884765625E-05
																						0.95428466796875	1.6998291015625E-05
																						0.945281982421875	1.58294677734375E-05
																						0.936279296875	1.47003173828125E-05
																						0.927276611328125	1.35986328125E-05
																						0.91827392578125	1.25E-05
																						0.909271240234375	1.14654541015625E-05
																						0.9002685546875	1.04522705078125E-05
																						0.891265869140625	9.4696044921875E-06
																						0.88226318359375	8.5418701171875E-06
																						0.873260498046875	7.659912109375E-06
																						0.8642578125	6.82373046875E-06
																						0.855255126953125	6.0394287109375E-06
																						0.84625244140625	5.303955078125E-06
																						0.837249755859375	4.62982177734375E-06
																						0.8282470703125	4.00146484375E-06
																						0.819244384765625	3.4332275390625E-06
																						0.81024169921875	2.91778564453125E-06
																						0.801239013671875	2.46185302734375E-06
																						0.792236328125	2.0513916015625E-06
																						0.783233642578125	1.68701171875E-06
																						0.77423095703125	1.36810302734375E-06
																						0.765228271484375	1.08551025390625E-06
																						0.7562255859375	8.416748046875E-07
																						0.747222900390625	6.26220703125E-07
																						0.73822021484375	4.3121337890625E-07
																						0.729217529296875	2.68524169921875E-07
																						0.72021484375	1.2322998046875E-07
																						0.711212158203125	-5.67626953125E-09
																						0.70220947265625	-1.1346435546875E-07
																						0.693206787109375	-2.29400634765625E-07
																						0.6842041015625	-3.17413330078125E-07
																						0.675201416015625	-3.983154296875E-07
																						0.66619873046875	-4.74212646484375E-07
																						0.657196044921875	-5.4058837890625E-07
																						0.648193359375	-6.09130859375E-07
																						0.639190673828125	-6.5765380859375E-07
																						0.63018798828125	-7.159423828125E-07
																						0.621185302734375	-7.6904296875E-07
																						0.6121826171875	-8.1390380859375E-07
																						0.603179931640625	-8.6334228515625E-07
																						0.59417724609375	-9.06982421875E-07
																						0.585174560546875	-9.521484375E-07
																						0.576171875	-9.8968505859375E-07
																						0.567169189453125	-1.0321044921875E-06
																						0.55816650390625	-1.07452392578125E-06
																						0.549163818359375	-1.104736328125E-06
																						0.5401611328125	-1.1456298828125E-06
																						0.531158447265625	-1.1822509765625E-06
																						0.52215576171875	-1.217041015625E-06
																						0.513153076171875	-1.25640869140625E-06
																						0.504150390625	-1.28814697265625E-06
																						0.495147705078125	-1.32080078125E-06
																						0.48614501953125	-1.3641357421875E-06
																						0.477142333984375	-1.39434814453125E-06
																						0.4681396484375	-1.427001953125E-06
																						0.459136962890625	-1.46392822265625E-06
																						0.45013427734375	-1.50604248046875E-06
																						0.441131591796875	-1.541748046875E-06
																						0.43212890625	-1.57806396484375E-06
																						0.423126220703125	-1.61285400390625E-06
																						0.41412353515625	-1.64764404296875E-06
																						0.405120849609375	-1.688232421875E-06
																						0.3961181640625	-1.72393798828125E-06
																						0.387115478515625	-1.76055908203125E-06
																						0.37811279296875	-1.8035888671875E-06
																						0.369110107421875	-1.84295654296875E-06
																						0.360107421875	-1.89056396484375E-06
																						0.351104736328125	-1.92291259765625E-06
																						0.34210205078125	-1.96563720703125E-06
																						0.333099365234375	-2.01629638671875E-06
																						0.3240966796875	-2.05322265625E-06
																						0.315093994140625	-2.1014404296875E-06
																						0.30609130859375	-2.15057373046875E-06
																						0.297088623046875	-2.20367431640625E-06
																						0.2880859375	-2.25128173828125E-06
																						0.279083251953125	-2.3052978515625E-06
																						0.27008056640625	-2.35870361328125E-06
																						0.261077880859375	-2.41455078125E-06
																						0.2520751953125	-2.469482421875E-06
																						0.243072509765625	-2.529296875E-06
																						0.23406982421875	-2.59124755859375E-06
																						0.225067138671875	-2.655029296875E-06
																						0.216064453125	-2.71942138671875E-06
																						0.207061767578125	-2.7911376953125E-06
																						0.19805908203125	-2.8662109375E-06
																						0.189056396484375	-2.94189453125E-06
																						0.1800537109375	-3.023681640625E-06
																						0.171051025390625	-3.10272216796875E-06
																						0.16204833984375	-3.193359375E-06
																						0.153045654296875	-3.2879638671875E-06
																						0.14404296875	-3.37921142578125E-06
																						0.135040283203125	-3.48602294921875E-06
																						0.12603759765625	-3.5894775390625E-06
																						0.117034912109375	-3.69537353515625E-06
																						0.1080322265625	-3.804931640625E-06
																						0.099029541015625	-3.92242431640625E-06
																						0.09002685546875	-4.05029296875E-06
																						0.081024169921875	-4.17999267578125E-06
																						0.072021484375	-4.31671142578125E-06
																						0.063018798828125	-4.461669921875E-06
																						0.05401611328125	-4.60968017578125E-06
																						0.045013427734375	-4.76593017578125E-06
																						0.0360107421875	-4.930419921875E-06
																						0.027008056640625	-5.10345458984375E-06
																						0.01800537109375	-5.27587890625E-06
																						0.009002685546875	-5.4852294921875E-06
																						0	-5.6597900390625E-06
																						-0.009002685546875	-5.8587646484375E-06
																						-0.01800537109375	-6.0638427734375E-06
																						-0.027008056640625	-6.2835693359375E-06
																						-0.0360107421875	-6.5155029296875E-06
																						-0.045013427734375	-6.7535400390625E-06
																						-0.05401611328125	-7.04345703125E-06
																						-0.063018798828125	-7.2784423828125E-06
																						-0.072021484375	-7.5897216796875E-06
																						-0.081024169921875	-7.8765869140625E-06
																						-0.09002685546875	-8.1817626953125E-06
																						-0.099029541015625	-8.5174560546875E-06
																						-0.1080322265625	-8.87451171875E-06
																						-0.099029541015625	-6.1798095703125E-06
																						-0.09002685546875	-4.67010498046875E-06
																						-0.081024169921875	-3.61297607421875E-06
																						-0.072021484375	-2.77374267578125E-06
																						-0.063018798828125	-2.1258544921875E-06
																						-0.05401611328125	-1.56951904296875E-06
																						-0.045013427734375	-1.11663818359375E-06
																						-0.0360107421875	-7.196044921875E-07
																						-0.027008056640625	-3.60107421875E-07
																						-0.01800537109375	-7.53173828125E-08
																						-0.009002685546875	1.84722900390625E-07
																						0	4.022216796875E-07
[truncated: 42 more columns]
